# Supplementary material for: Public health emergency response through field epidemiology training and rapid response teams – a scoping review
Source: BMC Public Health. 2026 May 1;26:1453. doi: 10.1186/s12889-026-27361-w (PMC13137752; doi:10.1186/s12889-026-27361-w)
Supplement: Supplementary file 3 — Additional file 3: Data Extraction: The data extraction for all included studies. [file 12889_2026_27361_MOESM3_ESM.xlsx]

## Sheet: Data extraction
Category	Title of Study/Article	Author	Study aim/objective	Study design	Study year	Country	Name of the training program/initiative	Aim of the program/certificate/initative	Name of the organization/univeristy/institute that developed the program	Network	Programe/Initiative description	Curriculum modules or Competencies or Activities	Competency: Risk communication/ scientific communication?	Competency: Outbreak/emergency preparedness?	Competency: Outbreak/emergency response?	Competency: Outbreak investigation?	Competency: Contact tracing	Competency: Infection prevention and control	Competency: Laboratory training	Competency: Surveillance	Competency: Data analysis or Biostatistics or analytical skills	Competency: leadership and management	Competency: Veterinary Epidemiology	Suggested needs and methods	Gaps/challenges	Program or initative?	Evaluation indicator	Outcome of the program or Outcome of the evaluation	Audiences, who are the participants?, national or internationals?	Financing/funding, Who fund the program? domestic or international?	Criteria to recruit fellow/participants	Number of people trained
Evaluation	A comparative cross-sectional evaluation of the Field Epidemiology Training Program-Frontline in Ethiopia	Tolcha Kebebew1* , Tariku Takele2 , Neima Zeynu2 , Abraham Muluneh2 , Medhanye Habtetsion2 , Jafer Kezali2 , Sileshi Demelash2 , Zewdu Assefa2 , Audrey E. Hu3 , Mahlet A. Woldetsadik3 , Reina M. Turcios‑Ruiz3 , Cynthia H. Cassell3 , Julie Harris3 and David E. Sugerman1	To evaluate the efectiveness of the FETP-Frontline which was introduced in Ethiopia in 2016.	Cross sectional	2022	Ethiopia	Ethiopia Frontline FETP	Aimed at improving surveillance officers’ capacity to collect, analyze, and interpret surveillance data, and respond to health emergencies.	With support from the CDC, the World Health Organization (WHO), and other stakeholders. The program is hosted by the Ethiopian Public Health Institute’s (EPHI) center for Public Health Emergency Management (PHEM).		Frontline 3 months. FETP-Frontline participants spend up to 14 days in three classroom workshops: workshop 1 (6–7 days), workshop 2 (5 days), and workshop 3 (2 days). The remaining 8–10 weeks are dedicated to on-the-job feldwork to practice, implement, and reinforce what they have learned in the workshops.	The classroom lectures are tailored around topics such as surveillance systems and IHR; descriptive statistics and epidemiology; surveillance data quality; data analysis, interpretation and taking actions;monitoring and evaluation; outbreak investigation and response; linking surveillance and laboratory investigation; analysis of surveillance data quality problems; introduction to Microsoft Excel…	Yes		Yes	Yes			Yes	Yes	Yes						1- Knowledge, skills 2-Engagment in key activities	1- Knowledge and skills improved among the trained group after the training compared to their status before enrollment 2- improved surveillance officers’ perceived skills and knowledge, and the availability and quality of surveillance formats and reports among the trained group. The utilization of computer programs, specifcally Microsoft Word, Excel, and PowerPoint for surveillance activities, wa…
	An evaluation of the global network of field epidemiology and laboratory training programmes: a resource for improving public health capacity and increasing the number of public health professionals worldwide	Renee E Subramanian1*, Dionisio G Herrera1 and Paul M Kelly	To present FETP in countries and the recent achievements from all FETPs that were part of the global network in 2012	Survey	2013	Globally: countries with an FETP or FE(L)TP: Ethiopia, Argentina Central Asia, Egypt, India-Chennai, Australia, Ghana, Brazil EPIET, Iraq, India-Delhi, China, Kenya, Canada, France, Jordan, Indonesia, Hong Kong, Mozambique, Colombia, Germany, Morocco, Thailand, Japan, Nigeria, Costa Rica, Italy, Pakistan, Laos, Rwanda, Dominican Republic, South Caucasus, Saudi Arabia, Malaysia, South Africa, El S…	Field epidemiology training programmes (FETPs) that are members of the Training Program in Epidemiology and Public Health Interventions Network (TEPHINET)	To present all 57 field epidemiology training programmes (FETPs) that are members of the Training Program in Epidemiology and Public Health Interventions Network (TEPHINET), and to assess the progress of the FETPs.	Epidemiology and Public Health Interventions Network (TEPHINET)			Courses included are in biostatistics, analytical epidemiology, descriptive epidemiology, surveillance and communications. Courses offered by fewer than health economics, scientific writing, research methods, leadership, programme evaluation, health promotion and education, conflict management, media relations, laboratory diagnosis, demography, health systems management, reproductive health, time…	Yes						Yes	Yes	Yes	Yes				Program	The number of peer reviewed papers published presentations delivered at a national, regional or global scientific conference; surveillance systems developed or evaluated and disease outbreaks investigated	Key activities and accomplishments: 4663 Investigations of acute health events, 2534 Oral or poster presentations delivered, 1255 Surveillance systems establishedor evaluated, 1001 Peer-reviewed articles published.	Physicians, epidemiologists, veterinarians, laboratory specialists, pharmacists, or some other type of health professional.	Most FETPs received or technical support funding for implementation from CDC. Others received support from their local government, local public health institution or a partner, as the World Health Organization.	Educational qualifications, such as a medical or doctoral degree in a related field, credentials, work experience, current position in public health and epidemiologic skills, are the selection criteria	A total of 6980 field epidemiologists trained since 1951, and a 1108 total enrolled in 2012
	Evaluation of Advanced Field Epidemiology Training Programs in the Eastern Mediterranean Region: A Multi-Country Study	Mohannad Al Nsour 1 , Yousef Khader 2 *, Haitham Bashier 3 and Majd Alsoukhni	To assess the impact of the advanced FETPs in the Eastern Mediterranean region (EMR) and ascertain whether the expected objectives of the programs are met.	Survey	Just evaluation in 2021, the program started before that graduation years reported till 2019	Eastern Medittrenean/ Sudan Egypt Yemen Jordan Iraq Pakistan Morocco Saudi Arabia	FETP for Eastern Meditterenean	The aim of these programs is to enhance and strengthen the public health systems of the host country to detect, investigate, and respond quickly and effectively to public health events; create and effectively use a robust surveillance system; develop human capacity in applied epidemiology and allied areas; and make sure that public health decisions are based on scientific data	EMPHNET	EMPHNET had already conducted some activities and initiatives in order to connect FETP graduates (website, EpiShares, social media channels, or FETP ambassador program).	This is the 2-year advanced FETP. Participants are provided with practical experience, with minimum classroom time, and with maximum time in the field, in responding to disease outbreaks, disease surveillance, natural disasters, and other public health priorities.	Epidemiology, Surveillance, investigations on and response to outbreaks, Research, Communication, Leadership, and management.	Yes		Yes	Yes				Yes		Yes		It was suggested that FETP certificate should be upgraded to a scientific degree.	1- Strategies are required to secure the retention of FETP graduates by placing them in appropriate positions with favourable financial incentives. 2- It is neccessary to expand the capacity of the programs to train more people and working on accreditation, updating the curriculum, setting a mandatory requirement for graduation, and documenting the activities and the impacts of FETP graduates. 3-…	Program	1-The extent to which targeted outcomes occur as a result of the training and the support and accountability package, which was evaluated from the perspectives of technical advisers. They included enhanced data collection on reportable diseases, enhanced investigations on and response to outbreaks, enhanced surveillance systems and surveillance reports, and improved health policies. 2- The practi…	1- It is reported from the perspectives of technical advisers, that FETP graduates are engaged in managing surveillance data, creating surveillance reports, and contributing in outbreak investigations. A total of four (40%) advisers said that FETP graduates often assess and engage in the planning and implementation of public health interventions. 30% of the advisers mentioned that FETP graduates …	Governmental public health workers who are responsible for public health functions at a national level of the health system are the target audience for FETPs, especially physicians, laboratory personnel, public health officers, and veterinarians, are the target audiences of teh program			300 trained, 166 responded to the survey
	Evaluation of the first two Frontline cohorts of the field epidemiology training program in Guinea, West Africa	Doreen Collins1* , Boubacar Ibrahima Diallo2 , Mariama Boubacar Bah2 , Marlyatou Bah2 , Claire J. Standley3 , Salomon Corvil4 , Lise D. Martel5 and Pia D. M. MacDonald1	To report the results of a cross-sectional evaluation of first two cohorts of FETP-Frontline in Guinea.	Interviews and direct observation of data	Connducted not published 2018, published 2022	Guinea	Accelerated FETP	The accerlerated FETP-Frontline program was designed in 2015 as a 3-month, that specifcally targets district level public health officials. The aim of FETP-Frontline is to enhance the ability of the public health workforce to summarize and interpret surveillance data, prepare real-time surveillance reports, and engage in epidemiologic feld investigations.	CDC and the Ministry of Health in the country		It consists of 5-day sessions at the beginning, middle, and end of the program, sandwiched between extensive 5–6-week sessions of field training.				Yes	Yes				Yes	Yes			It was suggested to develop a standardized monitoring and evaluation “toolkit”, consisting of suggested monitoring indicators aligned with IDSR, template evaluation questions, and other materials designed specifcally for FETP-Frontline, which also includes standardized direct measures, like the number of structures contributing to the surveillance system, as well as other indicators that could se…	A lack of information technology equipment was reported. Also the computer skills part of the training needs improvement. It was suggested to include trainings on data analysis and proect management. Similarly, very few (16%) of the facilities had a rumor log for suspected cases and outbreaks.	Program	1- Evaluated surveillance and data analysis skills on a one to five scale before and after the FETP-Frontline training. 2-Perceived beneft to the surveillance system: Graduates reported that the most important outcome of their training was the improvement to data quality	1- The assessment showed a significant perception of improvement in all evaluated skills by the graduates, as well as high levels of self-reported engagement in key activities related to data collection, analysis, and reporting. Supervisors reported improvements to systematic and quality case and summary reporting as key benefits of the FETP-Frontline program. 2- 76% of supervisors mentioned an e…	Targeting district public health officers			In Guinea, the first two FETP Frontline cohorts were held from January to May, and from June to September 2017, from which a total of 54 trainees graduated.
	Evaluation of a New Field Epidemiology Training Program Intermediate Course to Strengthen Public Health Workforce Capacity in Tanzania	Kate Wilson; Amir Juya; Ahmed Abade ; Senga Sembuche, Devotha Leonard; Julie Harris, Samantha Perkins, Stella Chale, Muhammad Bakari, Janneth Mghamba, and Pamela Kohler	To evaluate the program using data from 2017-2020 to assess improvements in the skills of trainees’ in epidemiology knowledge, skills, and capacities at their workplaces.	Survey and interviews	Evaluation of 2017 - 2020 2021	Tanzania	Centers for Disease Control and Prevention Field Epidemiology Training Program (FETP) Intermediate courses	The aim of this course is to foster health workforce capacity in surveillance system evaluation, outbreak investigation, and assessmet, prioritizing HIV control.	The Tanzanian Ministry of Health, Community Development, Gender, Elderly and Children (MoHCDGEC); the University of Washington International Training and Education Center for Health (UW I-TECH); and CDC collaboratively implemented the first standardized FETP Intermediate course in Africa.	the Tanzanian Ministry of Health, Community Development, Gender, Elderly and Children (MoHCDGEC); the University of Washington International Training and Education Center for Health (UW I-TECH); and CDC collaboratively implemented the first standardized FETP Intermediate course in Africa.	The program is 6-month competency-based training. Around 20% of training time included 4 separate 2-week in-class modules combining morning lectures and afternoon group exercises; 80% of the training was field time inlcuding 3 worksitebased assignments.	Surveillance system evaluation, outbreak investigation, data analysis using Epi Info, health communication, and program evaluation	Yes			Yes				Yes	Yes			It was suggested to ensure mentor availability for site visits, more instruction in data interpretation, and greater involvement of supervisors and district management officers to ensure successful field assignments completion	1- Mentor continuity 2- Data analysis practice time 3- Time to complete field assignments 4- Support from local supervisors	Program	Outcome indicators included self-rated competency and individual-level change in epidemiology knowledge by the end of the course and percent age retained in the local health system after graduation. Descriptive evidence of improvement in data reporting in the trainees’ workplaces was assessed using available IDSR data and exit interviews. Process indicators included the number of field assignment…	1- An increase in field epidemiology knowledge scores was reported from before to after course completion (from 44.0% to 68.0%; mean percentage-point change, 24.0% [95% CI, 19.0%-29.0%]) after adjusting for cohort and previous FETP Front-line training. 2- Imrpovements on all individual module pre-/posttests, ranging from 10.0% to 30.0% was shown, in addition to improvement in self-rated competenc…	Medical officer, Assistant medical office, Nursing officer, Enrolled nurse, Environmental health office, Assistant health officer, Laboratory technologis		Eligible applicants had FETP Front-line training or the equivalent, had at least 1 year of experience in surveillance and outbreak investigation, were employed full time in a public-sector position at the district level, had computer access, and were fluent in English.	Fifty-three FETP trainees from 10 regions in Tanzania enrolled in the FETP Intermediate course.
	Experience of 16 years and its associated challenges in the Field Epidemiology Training Program in Korea	Moo-Sik Lee1 , Eun-Young Kim1 , Sang-Won Lee2	To evaluate data on current states, administrative reports of Korea field epidemiology training programs (KFETP)	Survey, interviews, and literture review	2017	Korea	Korea field epidemiology training programs (KFETP)	The program select public health practitioners interested in epidemiology and infectious diseases to become field epidemiologists who would be responsible for epidemiological investigations and surveillance of infectious diseases for at least 2 years	Korea Centers for Disease Control and Prevention (KCDC)	A one-on-one advising professor system for municipal and provincial field epidemiologists was established in 2014 upon signing of an MOU between the KCDC and the Korean Society of Epidemiology, which led to recommendations of professors from the Korean Society of Epidemiology. The professors gave reviews and instructions on the findings of field epidemiological investigations carried out by munic…	The KFETP is a 2-year-long program inlcudes 1 introductory course (3 weeks), workshops (1/yr), on-the-job training (2/yr, 3 days each), and conferences for field epidemiologists	The introductory training consists of the following 6 categories: epidemiology and statistics of infectious diseases, waterborne and foodborne diseases, diseases for vaccination, responses to public health crisis, epidemiological investigations of other infectious diseases, and administrative measures. The on-the-job training consists of the 4 categories of methodologies of epidemiological resear…			Yes	Yes					Yes				1- It is necessary to expand the on-the-job training (2-3 days) rather than the introductory training, and to also conduct lectures, case studies, and practical training as in introductory training for each required competency	Program	KFETP are evaluated in terms of the management of training and training curricula where trainees are evaluated through tests on their knowledge and practical skills acquired during the training and their satisfaction with the training program.	The scores improved significantly from 1.43 before the training to 2.04 after the training (p< 0.001) according to evaluation undertaken in 2015 before and after the introductory training for field epidemiologists.	Among public health practitioners selected and deployed as new field epidemiologists, licensed medical practitioners responsible for epidemiological investigations, civil servants responsible for disease prevention, epidemiological investigations, and vaccination, and experts in areas related to infectious diseases.
	Real World Feedback: How Well Did the Virtual Training Academy Prepare California’s COVID-19 Contact Tracing Workforce?	Miranda Westfall 1 *, Maeve Forster 2 , Olivia Golston1 , Kelly D. Taylor 2 , Karen White2 , Michael J. A. Reid2 , Alina Dorian1 , Michael L. Prelip1 and Shira Shafir 1	To evaluate the weeklong, remote course developed to train California’s Case investgators/Contact traicing workforce	Survey	2022	USA	The COVID-19 Virtual Training Academy (VTA) for Case Investigators & Contact Tracers	To develop a large workforce of case investigators (CIs) and contact tracers (CTs).	The California Department of Public Health (CDPH), the University of California, San Francisco (UCSF) and the University of California, Los Angeles (UCLA)		An interactive skill development lab, live didactic webinars, and self-study modules are all combined into one weeklong remote learning course to help learners gain the knowledge and communication skills necessary for effective, culturally sensitive interaction with cases and contacts.	Case investigation Contact tracing				Yes	Yes								1) Gaps in the ability of handling difficult situations. 2) Additional sessions of practice interview with more complex scenarios may be needed to improve self-efficacy before deployment. 3) Lower selfperceived proficiency with the ability to refer contacts for social support services.	Program	1) Self-perceived interviewing proficiency:(a) evaluation of symptoms and medical history; (b) evaluation of COVID-19 exposure; (c) categorizing a contact’s risk; (d) giving guidance on self-isolation and quarantining; (e) referring contacts for testing; and (f) referring contacts for social support services 2) Self-perceived job preparedness to explore trainees’ (1) self-perceived proficiency in…	There were no significant differences in preparedness by education level. Compared to trainees from non-public health backgrounds, those from public health fields had higher self-perceived interviewing proficiency (25.1 vs. 23.3, p < 0.001) and job preparedness (25.7 vs. 24.0, p < 0.01). Compared to those who were assigned, those who volunteered to join the workforce had lower self-perceived job …	course participation was limited to individuals who were assigned to conduct case investigation and/or contact tracing for a local health department (LHD) or LHD partner organization.	California Department of Public Health funded initiative		May 2020 to February 2021, 8,141 participants completed the training. 1,522 completed the survey.
	Impact of Kenya’s Frontline Epidemiology Training Program on Outbreak Detection and Surveillance Reporting: A Geographical Assessment, 2014-2017	Daniel Macharia, Yuka Jinnai, Mitsuaki Hirai, Tura Galgalo, Sara A. Lowther, Chinyere O. Ekechi, Marc-Alain Widdowson, Reina Turcios-Ruiz, Seymour G. Williams, Henry (Kip) C. Baggett, Rebecca E. Bunnell, Elvis Oyugi, Daniel Langat, Lyndah Makayotto, Zeinab Gura, and Cynthia H. Cassell	To assess the relationship between geographical changes in the number of Frontline graduates and disease reporting across the 47 Kenyan counties.	Existing data (ecological study)	2021, but study conducted from 2014 to 2017	Kenya	The Frontline Field Epidemiology Training Program (Frontline) in Kenya	The aim of the Frontline training is to enhance the quantity, quality, and consolidation of data from health facilities	US Centers for Disease Control and Prevention (CDC) under the Kenya Ministry of Health (MOH)		Frontline training program is a 3-month programe includes a didactic classroom training with field projects, developed by the US Centers for Disease Control and Prevention (CDC) that focuses on surveillance and outbreak reporting.	Frontline trainees and graduates engange in: 1) conducting supervisory visits and informal or formal training to staff at health facilities, 2) analyzing surveillance data, and 3) examining timely outbreak detection and reporting with laboratory confirmation in the county where they work.				Yes			Yes	Yes						Program	2 indicators were evaluated, completeness and timeliness in reporting. 1) Completeness was defined as the proportion of complete reports received from health facilities in a county compared with the total number of health facilities in that county. 2) Timeliness was defined as the proportion of health facilities submitting surveillance reports on time to the county. Also, using a panel analysis a…	It was shown that the Frontline training was correlated with improved completeness and timeliness of weekly reporting for priority diseases. The annual average rates of reporting completeness increased from 0.8% in 2014 to 55.1% in 2017. The annual average timeliness reporting rates increased from 0.1% in 2014 to 40.5% in 2017. A statistically significant association was reported between the cumu…	Public health officer, medical officer, labiratry technician, nurse, health records and inormation officer, pharmacits and logistic		6 Frontline initially targeted counties with no graduates of the 2-year master’s degree-level advanced training program	A total of 456 Frontline graduates were trained during the study period
	Seven years of the field epidemiology training programme (FETP) at Chennai, Tamil Nadu, India: an internal evaluation	Tarun Bhatnagar1 , Mohan D Gupte1 , Yvan J Hutin1,2, Prabhdeep Kaur1 , Vasanthapuram Kumaraswami1 , Ponnaiah Manickam1 , Manoj Murhekar1*, Vidya Ramachandran1 and Ramachandran Ramakrishnan1	To assess the first seven years of the programme to identify strengths and weaknesse	Survey and review of documents	2012 study evaluated from 2001- 2007	India	Field epidemiology training programme (FETP) in India		the National Institute of Epidemiology (NIE) under the Indian Council of Medical Research (ICMR)	The program recieved initial support of the World Health Organization (WHO), CDC and the Australian FETP. A formal network of graduates led to activities, including an e-mail forum since 2008. The formation of the institutional training capacity in the context of the ICMR school of Public Health led NIE to also start a Master of Public Health in 2008. To make public health decisions, as of 2009, …	A three-month induction course at NIE, which was followed by three six-month field postings in their district. Then, students returned to NIE for a one-month contact session after each of the first and the second field postings. Also, students came for a last one-month contact session to deliver their final reports after the third and last field posting. From 2005 onward, the induction course con…	The programme had seven core competencies: 1) mastering epidemiological sciences, 2) managing surveillance, 3) investigating outbreaks, 4) operational research, 5) human subjects’ protection, (6) communication and 7) programme management and evaluation. From 2005 onward, students also learned to work with the laboratory through a special laboratory-for epidemiology module that was formed in colla…	Yes			Yes			Yes	Yes		Yes			1) The programme need laboratory support. An increased utilization of the laboratory network of the Indian Integrated Disease Surveillance Project (IDSP) provided additional opportunities of laboratory confirmations occured From 2005 onwards 2) Using computer to analyze data is reported as a need, where this component of the curriculum faced a number of challenges, including (1) the heterogeneity…	Program	The questionnaire addressed: (1) self-perceived competencies before and after FETP, (2) learning activities, (3) field assignments, (4) supervi_x0002_sion, (5) curriculum, (6) relevance to career goals, (7) strengths, and (8) weaknesses.	1) It was found that most graduates self-assessed themselves as proficient (i.e., experienced in the field to the point that one can implement without supervision) for all core competencies at the end of the programme. 2) fieldwork: Forty-two (78%) of 54 graduates from whom the information was gained said that the duration of the fieldwork was “just right”. The proportion of the graduates who men…		Usually nominated and sponsored by the states. While WHO funded the first two cohorts, the Government of India fully funded the programme from 2003 onwards. However, WHO, provided a technical adviser during 2004–2009.	The programme admitted graduates of Bachelor of Medicine and Bachelor of Surgery (MBBS) with at leastthree years of experience	Of the 80 students recruited during 2001–2007
	Democratic Republic of the Congo Field Epidemiology Training Program Advanced Level Evaluation Report (Grey literature)			interviews, documents and surveys	Data collected from 2018- 2020 2022	Democratic Republic of the Congo (DRC)	Advanced FETP in the Democratic Republic of the Congo (DRC)	To develop, institute, and implement strong public health strategies to foster the quality of public health capacity.	A partnership between the U.S. Centers for Disease Control and Prevention (CDC); the United States Agency for International Development (USAID); the DRC Ministry of Health (MOH); the DRC Ministry of Fisheries, and Livestock; the African Field Epidemiology Network (AFENET); and the University of Kinshasa, School of Public Health (KSPH)			Program deliverables: 1- Evaluation of surveillance system, 2-Evaluation of a program, 3- Group outbreak investigation, 4- Lead an outbreak investigation, 5- Report at the end of each field assignment				Yes				Yes	Yes				1- Lacking coordination and communication with the University of Kinshasa, School of Public Health (KSPH): Currently, participants’ positions are permanently filled once they begin the training. After graduation, they often take positions in Kinshasa or with other partner organizations rather than return to improve surveillance in their home province. MOH should consider opportunities for those g…	Program	1. Describing best practices and barriers related to implementing the Advanced level since program inception, 2. Evaluating the program’s effectiveness since program inception in imparting practical skills in public health and epidemiology to graduates, 3. Describing and evaluating the effect of the involvement of graduates from January 2018 to December 2020 in outbreak and other public health em…	1-On average, FETP Advanced graduate respondents mentioned they were at novice skill level before training, intermediate skill level after training, and advanced skill level in July 2021. 2-Job supervisor respondents mentioned that the training had a positive effect on their worksites, due to graduates’ applying their knowledge and skills learned 3- Most graduate and outbreak response supervisor …				121 health professionals have participated in the Advanced level training. Total survey respondents were 82
	The United Kingdom Field Epidemiology Training Programme: meeting programme objectives	Paola Dey, Jeremy Brown, John Sandars, Yvonne Young, Ruth Ruggles, Samantha Bracebridge	To explore of the United Kingdom (UK) FETP met its objectives to: i) Enhance capacity and provision of national epidemiology services, ii) create a network of highly skilled field epidemiologists with a shared sense of purpose working to common standards and, iii) raise the profile of field epidemiology	Focus groups, interviews and survey	2019	United kingdom	Field epidemiology training programmes (FETP)	To: i) improve the capacity and provision of national epidemiology services, ii) create a network of highly skilled field epidemiologists and, iii) raise the profile of field epidemiology	Public Health England (PHE)	The programme is delivered in collaboration with the European Programme for Intervention Epidemiology Training Programme (EPIET).	The United Kingdom (UK) FETP is an internationally accredited two-year fellowship programme created in 2011. It includes face-to-face training modules that provide knowledge and skills.	Some key areas of activities FETP participated in: Managing acute problems Managing surveillance systems Communicating epidemiological information Providing scientific basis for programme and policy decisions Developing networks Raising field epidemiology’s profile	Yes							Yes						Program	Focus groups evaluated: 1) The fellow’s contribution to: management of acute problems, development and management of surveillance systems, development of standards and quality assurance, writing of reports and policy documents; initiating, implementing and disseminating research; training and mentorship; team development and development of networks and partnerships. 2) The resources, and 3) indir…	It was found that FETP: 1) have contributed to the development of a skilled workforce in field epidemiology, increasing stakeholders’ confidence in the service. 2) Graduates applied their learning in practice, in partnership with a wide range of disciplines. 3) Fellows and graduates showed rigour by introducing innovations, supporting service improvements and helping supervisors maintain their sk…				Evaluation participants: Eight focus groups were undertaken with 38 staff, ten stakeholders were interviewed and 28 (76%) graduates and fellows responded to the survey. Five cohorts have completed the training,
	Surveillance training for ebola preparedness in Côte d’Ivoire, Guinea-Bissau, Senegal, and Mali	Cáceres V.M., Sidibe S., Andre M., Traicoff D., Lambert S., King M.E., Kazambu D., Lopez A., Pedalino B., Herrera Guibert D.J., Wasswa P., Cardoso P., Assi B., Ly A., Traore B., Angulo F.J., Quick L., Dicker R., Brenner E., Dixon M.G., Meyer E., Rhodes R., Twinomugisha S., Kimuli A., Agnihotri S., Johnson K., STEP Working Group	To descrive and evaluate the surveillance training for ebola preparedness given	Evaluation report	2017	Guinea-Bissau, Senegal, Mali, Côte d’Ivoire	Surveillance Training for Ebola Preparedness (STEP) initiative	To rapidly strengthen surveillance skills among surveillance officers in districts bordering Ebola-affected countries.	CDC led the implementing partnership which includes MOHs in GuineaBissau, Côte d’Ivoire, Mali, and Senegal; the Training Programs in Epidemiology and Public Health Interventions Network (TEPHINET); the African Field Epidemiology Network (AFENET); and WHO		The training lasted 5 weeks and had 3 distinct components: First week: Workshop (interactive learning on integrated disease surveillance, ebola virus diease, case investigation, contact tracing, surveillance system monitoring, Magpi); Week 2-4: On-the-job fieldwork, data analysis and quality audit, surveillance summary report); Week 5: Workshop 2 (present results, engage in continuing education o…	Interactive learning on integrated disease surveillance, ebola virus diease, case investigation, contact tracing, surveillance system monitoring, Magpi and daily SMS zero-reporting, data analysis, outbreak response.			Yes	Yes	Yes			Yes	Yes					Initiative	The program assessment plan consisted of 2 strategies: 1) a pretraining (baseline) and posttraining Surveillance Practices Self-Assessment (SPSA), and 2) a Predictive Evaluation framework which connected STEP aims to anticipated behavior changes on the job.	Evaluation suggestions: At 83%, the percentage of participants reporting either substantial progress or goal completion. The results indicated that 155 (84%) of the 184 participants responding that they conducted surveillance activities as part of their routine work when they began the training. The team was only able to conduct the posttraining SPSA in Côte d’Ivoire, because of the resources con…	District surveillance officers	Funding is recieved from an Ebola-focused emergency US congressional appropriation	47 disttrict surveillance officers, 45 district medical officers, and other district-level staff who were responsible for frontline analysis and reporting of surveillance data. 42 regional surveillance officers also engaged in the training to stregenthen the work of the district-level surveillance officers whom they supervised.	STEP was delivered to 185 participants from 72 health units (districts or regions)
Suggested Topics/Gaps	Leadership, politics, and communication: challenges of the epidemiology workforce during emergency response	Amy Elizabeth Parry, Martyn D. Kirk, Samantha Colquhoun, David N. Durrheim and Tambri Housen	To investigate the role of the epidemiologist and identify challenges they face during emergency response.	Cross-sectional survey	2022	Globally																			Data are collected on: (1) challenges faced while responding, (2) epidemiology responder roles, (3) self-rating of skills, and (4) support needed and received.166 responses from individuals with experience emergency response were collected. 1) Challenges for emergency response: A) communication: Respondents emphasized the importance of good communication skills essential for implementing inter ve…
	Shaping applied epidemiology workforce training to strengthen emergency response: a global survey of applied epidemiologists, 2019–2020	Amy Elizabeth Parry1* , Martyn D. Kirk1 , David N. Durrheim2 , Babatunde Olowokure3 , Samantha M. Colquhoun1 and Tambri Housen1,	To explore if current models of applied epidemiology training were meeting the needs of the emergency response workforce and to investigate training needs.	Cross-sectional survey	2021	Globally																			1-Gaps identified in the areas of cultural competence, understanding the socio-political context, and anthropological principles. In addition, participants less commonly reported targeted training in emergency response surveillance, community-based surveillance or syndromic surveillance. Furthermore, training needs are those in areas of responding to less common events such as environmental, chem…		Respondent were also asked to report whether the knowledge and skills gained during their training were appropriate and adequate for emergency response. The survey module on epidemiology training consisted of five broad areas, each with a checkbox list of specifc training items:1) surveillance (6 items),:Basic principles of surveillance, Syndromic surveillance, Community-based surveillance, Emerg…	A variety of formal public health and epidemiology training, including, FETP, postgraduate master’s programs, doctorate programs, physician public health training, and short courses in specifed public health and epidemiology topics was reported. Most of respondents (74%, n=210/282) mentioned they were graduates or trainees of an FETP, 90% (n=189/210) of whom mentioned they have studied the advanc…	Survey participants: applied epidemiologists.			Three hundred and thirty individuals consented to participate, of whom 282 (85%) completed the survey.
	Public Health Emergency Response Leadership Training: A Qualitative Assessment of Existing Educational Opportunities and Perceived Facilitators, Barriers, and Priorities in Professional Development	Li Y., Hsu E.B., Davis X.M., Stennies G.M., Pham N.N., Fisher M.C., Pearson J.L., Barnett D.J., Trigoso S.M., Podgornik M.N., Hunter D.W., Vagi S.J.	To understand the current training environment for developing public health emergency response leaders and highlight facilitators and barriers in accessing targeted training	Focus groups	2022	USA																			Twenty-three public health professionals from 9 Public Health Emergency Preparedness (PHEP) Cooperative Agreement award recipient jurisdictions and 12 local health departments participated. 1) Participants reproted inconsistency in trainings due to the lack of a standardized curriculum for public health emergency response training. 2) The availability of leadership training opportunities in publi…
	Applied Epidemiology Training Needs for the Modern Epidemiologist	Diana M Bensyl 1, Michael E King 2, Ashley Greiner	To investigate how to meet current training challenges for the epidemiology workforce.	Descriptive review	2019																			1- The CDC created the Population Health Workforce Initiative, pairing epidemiology trainees with informatics and economics experts to advance population health science projects and link health departments to health systems in participating states 2- In the growing field of molecular and metagenomic epidemiology, collaborating with laboratory scientists, geneticists, and informaticians is needed …
Programs	Developing public health capacities of Frontline Public Health Workforce in Uttarakhand	Pankaj Singh , Amrita Gupta, Akhilesh Tripathi , Meera Dhuria, Pradeep Aggarwal	To describe the Uttrakhand frontline FETP		2022	Uttrakhand	Frontline FETP	This is a tailor-made programme for frontline public health workforce to strengthen epidemiological skills	collaboration withthe U.S. Centers for Disease Control and Prevention (CDC), the National Center for Disease Control (NCDC), Ministry of Health and Family Welfare,		Basic 2 motnhs FETP	The training includes modules on emerging infectious diseases, communication and health promotion, international health regulation, basic computer applications, and field practise. It also covers modules on epidemiology principles, introduction to biostatistics, disease surveillance, outbreak investigation and response, role of the laboratories in public health, and emerging infectious diseases	Yes		Yes	Yes			Yes	Yes	Yes							The reporting on Integrated Health Information Platform under Integrated Disease Surveillance Program in the state been remarkably increased up to 96%, 99% and 100% in Syndromic, Presumptive and Laboratory formats respectively in the month of July 2022. Similarly, the outbreak reporting and response through IHIP has also improved a lot	Trained District Integrated Disease Surveillance Program officials			35
	Differences and Commonalities of National Field Epidemiology Training Programmes in Europe	G Krause , P Aavitsland, K Alpers, A Barrasa, V Bremer, B Helynck, A Perra	To describe the national field epidemiology training programmes (FETP) have been installed in Spain, Germany, Italy, France and Norway			Europe (France, Germany,Italy, Norway, Spain)	France: the French Field Epidemiology Training Programme PROFET Germany: Postgraduate Training for Applied Epidemiology (PAE). Italy: training programme for applied epidemiology PROgramma di Formazione in Epidemioloiga Applicata (PROFEA) was created. Norway: The Norwegian Field Epidemiology Training Programme (Nor-FETP) Spain: The Spanish Applied Field Epidemiology Training Programme (PEAC)	Norway: to strengthen Norway’s capacity to prevent and control communicable diseases by training highly qualified physicians, veterinarians and public health nurses in surveillance, outbreak investigations, applied research, communication, and support for decision making’. Spain: to strengthen the capacity of response of the national surveillance system to epidemics and other health emergencies.	France: cooperation between the InVS and the National School of Public Health (EHESP Germany: MOH with RKI Italy: Organised by the National Centre of Epidemiology (CNESPS) Norway: Norwegian Institute of Public Health ND collaborates with the EpiNorth project, the International School of Public Health in Arkhangelsk, Russia and the Nordic School of Public Health. Spain: The Ministry of Health supp…		France: During their two year training, the fellows attend six one-week training modules with specific topics: computer tools for outbreak investigation, risk assessment in environmental health, logistic regression, sampling, scientific writing, surveillance. The training is conducted in French by InVS epidemiologists and set up specifically for the fellows. However, some modules are open for ext…	France: their two year training, the fellows attend six one-week training modules with specific topics: computer tools for outbreak investigation, risk assessment in environmental health, logistic regression, sampling, scientific writing, surveillance.During their two year training, the fellows attend six one-week training modules with specific topics: computer tools for outbreak investigation, r…	Yes			Yes			Yes	Yes	Yes										In Germany: Besides a university degree, eligibility criteria include knowledge in public health or epidemiological methods, at least one year programme-related work experience and fluency in English and German. Italy:A particular condition to be eligible for PROFEA is a letter from the region or local health administration (LAH) of the applicant in which it confirms to financially support course…
	Public health systems strengthening in Africa: The role of South Africa Field Epidemiology and Laboratory Training Programme	Lazarus Kuonza1,&, Khin San Tint1 , Bernice Harris1 , Immaculate Nabukenya2	To describe the South Africa FELTP		2011	South Africa	South Africa FELTP	The primary goal of the programme was to produce field-trained epidemiologists equipped with knowledge and practical skills to effectively and efficiently address the public health priorities of South Africa	the South Africa Department of Health (DoH), the National Institute for Communicable Diseases (NICD), the National Health Laboratory Services (NHLS), the US Centers for Disease Control and Prevention (CDC) and the University of Pretoria.		In addition to the 2-year residency program, SAFELTP also offers certificate awarding on-job training courses typically consisting of 2 week-long didactic workshops separated by a 2 to 4 month field project to apply field epidemiology principles to a local public health need.	The training places emphasis on the application of epidemiological principles in public health surveillance, outbreak investigation, program evaluation, health data management and the role of the laboratory systems in epidemiology, among other public health areas. Graduates from the programme are equipped with hands-on investigative and analytic skills to identify public health problems, plan and…				Yes			Yes	Yes	Yes				1- Inadequate institutional support from key authorities within the National DoH. 2-there are no clear career pathways for FELTP graduates within the DoH structures, and the roles that FELTP graduates can play within the health system are not clearly defined. This often results in frustrations among graduates who feel that they are not granted opportunities to apply the skills acquired during FEL…			Over the past 5 years, the residents have conducted more than 92 outbreak investigations, 47 surveillance evaluations, 19 planned studies, analyzed 37 large databases and presented more than 56 papers at local and international conferences.		seek funding from the US government through the President′s Emergency Plan for AIDS Relief (PEPFAR) funds. In country, the programme has received financial and in-kind support from various partners, including the Department of Health (DoH), the University of Pretoria, the Department of Agriculture (DoA) and the NHLS		Since its inception in 2006, 48 residents have enrolled onto the programme and 30 (62%) of them have completed the training.
	Germany Field Epidemiology Training Program (Postgraduate Training in Applied Epidemiology) (Grey Literature)					Germany	2 year FETPP ostgraduate Training for Applied Epidemiology (PAE)	It aims to train scientists in the field of infectious disease epidemiology and places a particular focus on applying epidemiological methods for the prevention and control of infectious diseases in the German public health service. At least five applicants are accepted each year.	Robert Koch Institute		The program focua on learning by service approach, meaning that only about ten percent of the training consists of traditional academic forms of education (lectures, seminars, and case studies). It offers two types of training sites for their participants: either a unit within the Department for Infectious Disease Epidemiology at the Robert Koch Institute (units 32-38), or a public health authori…															Program		In January 2020, PAE was granted accreditation by TEPHINET. Also, a Master of Science program in Applied Epidemiology (MSAE) covering 120 ECTS credit points is now being offered to PAE fellows in cooperation with the Charité in Berlin and the Berlin School of Public Health (BSPH) in 2009. The master's program was accredited by external experts in March 2014 and re-accredited in 2018.
	Strengthening field epidemiology in Africa: The Zimbabwe Field Epidemiology Training Program	Mufuta Tshimanga, Notion Gombe , Gerald Shambira, Ndlovu Nqobile	To descibe the Zimbabwe FETP	Descriptive study	2011	Zimbabwe	Zimbabwe master in public health program	To produce highly competent multi-disciplinary public health professionals who would assume influential posts in the country’s public health structures and tackle emerging and re-emerging communicable and non-communicable diseases	The MPH program is operated from two sites: the DCM at the College of Health Sciences, of University of Zimbabwe (UZ) and the Health Studies Office (HSO) in MOHCW. The HSO in the MOHCW oversees the operation of field training in collaboration with approved Field Supervisors at the training sites.	The program collaborates with the Division of Public Health Systems and Workforce Development (DPHSWD) at the United States Centers for Disease Control and Prevention (CDC), Training Programs in Epidemiology and Public Health Interventions Network (TEPHINET), African Field Epidemiology Network (AFENET), World Health Organisation (WHO), Zimbabwe CDC, and informally with United Nations Children’s F…	MPH 2-year programe consists of classroom teaching (30%) and on the job field training (70%). There are special short courses : 1) Course in scientific writing, 2) Advanced data analysis to prepare trainees for fieldwork. T	The field component is achieved through six core activities which are supervised and mentored by field supervisors and field coordinators. These are as follows: Outbreak investigation; Surveillance system evaluation; Management and health economics analysis; Program evaluation; Secondary data analysis; Field study				Yes				Yes	Yes				1. Increased workload for the few faculty members that are available. 2. Attrition of field supervisors. 3. The part-time program has managed to graduate only five from the 2008 cohort out of the possible 10. This is because the field supervision is difficult when trainee and supervisor work in different institutions, which is usually the case for part time program. Students from nongovernmental …	Program		The program contributions included: 141 outbreak investigations, 52 surveillance data publication, 141 surveillance system evaluated , 141 research studies done, 141 evaluation328 scientific presentations, 4 publicatins		the Ministry of Health and Child Welfare (MOHCW) in partnership with the University of Zimbabwe (UZ), Department of Community Medicine (DCM) and with funding from the Rockefeller Foundation
	Strengthening Indonesia’s Field Epidemiology Training Programme to address International Health Regulations requirements	I Nyoman Kandun, Gina Samaan, Hari Santoso, Haripurnomo Kushadiwijaya, Ratna Juwita, Andi Mohadir, and Tjandra Aditama	To describe the processes used to build and strengthen Indonesia’s FETP, and focuses on issues such as managerial and financial sustainability and quality assurance in the outputs.	Descriptive study	2010	Indonesia	Indonesia FETP	To build capacity in public health epidemiology for disease surveillance, disease programme management and outbreak response by training personnel in applied epidemiology	The Directorate General of Disease Control and Environmental Health of the Ministry of Health	In February 2007, the Directorate- General of Disease Control and Environmental Health established a team to determine public health workforce needs, develop a long-term vision and devise a strategy to implement the vision. The team conisted of the Ministry of Health Planning Bureau, the Health Workforce Development Bureau, the World Health Organization (WHO), the universities and representatives…	The FETP is integrated into the curriculum of Indonesian universities and field training is conducted in district and provincial health offices under the coordination of the universities and the FETP Secretariat. A Two year non-degree program														The curricula needed to be updated and trainees needed access to learning aids such as textbooks and internet access. Young academic lecturers needed further training to ensure the sustainability of high-quality teaching. In addition, field placements that provide a positive learning environment and a challenging set of field projects needed to be found. Lastly, graduates needed supportive struct…			Some curricula were revised with regular consultation and inputs from other countries’ FETPs. Teaching materials were better tailored to the Indonesian context Linking with other FETPs was an innovative strategic mechanism to share knowledge and expertise without the need for a full-time international academic tutor in Indonesia.		The Ministry of Health and WHO actively sought donor funding for this workplan and successfully raised 1.4 million United States dollars (US$) during a four-year period.
	The role of Namibia Field Epidemiology and Laboratory Training Programme in strengthening the public health workforce in Namibia, 2012-2019	Nyarko K.M., Miller L.A., Baughman A.L., Katjiuanjo P., Evering-Watley M., Antara S., Angula P., Mitonga H.K., Prybylski D., Dziuban E.J., Ndevaetela E.-E.	To describe the NamFELTP during its first 7 years, evaluate its effect on the public health workforce and suggest recommendations to further strengthen the workforce	Descriptive review	Implemented in 2012 This is an description from 2012 to 2019 2021	Namibia	Namibia Field Epidemiology and Laboratory Training Programme (NamFELTP)	To increase the number of skilled public health professionals and foster the public health system in Namibia	Namibia Ministry of Health and Social Services (MOHSS), in partnership with the US Centers for Disease Control and Prevention (US-CDC)ز	NamFELTP trainees have attended and presented at six International Conferences, including two TEPHINET and three AFENET conferences.	Advanced (2 years of training) national level, intermediate (9 month training) regional level, basic/frontline (3 month training) district level	NamFELTP modified the standard US-CDC EIS training materials to include the local context for the trainees. The curriculum contains 25% didactic classroom sessions and 75% field placement as in other FELTPs. Didactic training modules include principles of field epidemiology, data management, biostatistics, public health surveillance, epidemiology of priority public health conditions and NCDs, lea…	Yes		Yes	Yes		Yes	Yes	Yes	Yes	Yes		It is suggested that the MoHSS and MAWF purpose fully recruit trainees from the four regionse, four regions (Omaheke, Omusati, Oshikoto and Otjozondjupa) for the advanced programme to improve the equitable distribution of public health workforce	No trainees enrolled for advanced programme in the four regions (Omaheke, Omusati, Oshikoto and Otjozondjupa)	Program	Enrollment of trainnes into the fronline FELTP and the advanced FELTP, regional distribution of FELTP trainees, outbreak and response efforts, surveillance and data analysis system and attendance at conferences	The graduates increased epidemiological capacity for surveillance and response in Namibia at the national and provincial levels, and enhanced epidemiologist-led outbreak responses on 35 occasions, including responses to outbreaks of human and zoonotic diseases. Trainees conducted 51 surveillance data analyses and surveillance system evaluations and 31 epidemiological studies on priority public he…	nationals	CDC, WHO, AFENET and TEPHINET have contributed funds and technical assistance for NamFELTP	Candidates for the front-line tier is selection is done though nominations of qualified participants from their various ministries and agencies	NamFELTP trained 161 front-line and 28 advanced graduates
	Uganda public health fellowship program's contribution to building a resilient and sustainable public health system in Uganda	Ario A.R., Bulage L., Kadobera D., Kwesiga B., Kabwama S.N., Tusiime P., Wanyenze R.K.	To strenghten implementation of priority public health programs in Uganda and cultivate core capacities for compliance with International Health Regulations.	Review	2019	Uganda	Public Health Fellowship Program (PHFP)	PHFP is an in-service, post-master’s-degree field epidemiology training program that aims to address the human resources for health needs.	Uganda Ministry of Health (MoH) with support of key partners including Makerere University School of Public Health (MakSPH) and US Centers for Disease Control and Prevention (CDC)	African Field Epidemiology Network	The PHFP is a non-degree-granting, 2-year, full-time, competency-based fellowship program modelled after the US CDC’s Epidemic Intelligence Service (EIS) program. The service-in-training program consists of two didactic courses of approximately six weeks in duration each: an introductory course at the beginning, and an advanced course towards the end of the first year. The remaining weeks (~85% o…	Core competencies include: public health emergency response, surveillance data analysis, surveillance system evaluation, applied epidemiologic study, cost analysis of outbreaks, quality improvement science, burden of disease estimation, and leadership skills			Yes	Yes				Yes	Yes	Yes			Funding is presented as a challenfes, thus MoH has made PHFP a main component of the proposed Uganda National Institute of Public Health (UNIPH) by designating it as a unique directorate. Once the UNIPH is formally formed by the Ugandan Parliament, it will become an integrated disease control centre in the country with funding sources from the government, philanthropists, and the private sector, …	Program	Field projects participated (Outbreak investigations, Emergency investigations, Surveillance, Applied epidemiologic studies, Cost analysis of outbreaks, Quality Improvement), Scientific publications co-authored, MoH Quarterly Epi Bulletin articles), Presentations made at scientific conferences.	1) Field projects: the 41 PHFP fellows condutced more than 235 applied epidemiology projects, of which 91 were outbreak investigations and 12 were emergency refugee health assessments. Also, fellows have performed 50 surveillance projects such as analysis of surveillance data or evaluation of a surveillance system, and completed 60 epidemiological studies, 18 quality improvement projects, and 3 c…	Nationals: mid-career public health professionals	The program is primarily funded by the US Government through the President’s Emergency Plan for AIDS Relief (PEPFAR), the President’s Malaria Initiative (PMI), and the Global Health Security Agenda (GHSA).	Short-listed candidates need to undergo a rigorous interview process which includes an in-person interview, a Power point presentation on a given relevant topic, and an essay on a selected topic.	PHFP enrolled 41 fellows, and graduated 30
	Central America Field Epidemiology Training Program (CA FETP): a pathway to sustainable public health capacity development	Augusto López and Victor M Cáceres*	To describe the CA FETP program and its outcomes	Narrative review	2008	Five countries in Central America (Costa Rica, El Salvador, Guatemala, Honduras, Nicaragua) and the Dominican Republic	CA FETP		CDC and Ministries of Health	1) Finance of the programe was supported by USAID and UNAN and MOH. 2) Instructional materials for several of these competence areas have been created in collaboration with the North Carolina Institute for Public Health at the University of North Carolina School of Pub lic Health at Chapel Hill. 3) During the transition period, accreditation for the CA FETP has been moved from UNAN in Nicaragua t…	CA FETP has evolved from one regional training programme managed by CDC to several national FETPs with each country assuming ownership of its domestic programme. The curriculum is competency-based, and is divided into a three-tiered training pyramid that corresponds to the needs at the local, district and central levels of the health system. Trainees at each tier spend about 20% of their time in …	The curriculum of the three-tiered training programme included competence areas are: epidemiological methods, biostatistics, public health surveillance, laboratory and biosecurity, communication, management and leadership, computer technology, learning and mentorship for public health professionals, epidemiology of priority diseases and injury, and emergency preparedness and response	Yes	Yes	Yes				Yes	Yes	Yes	Yes				Program		Achievements by trainees during these years include 181 surveillance systems evaluated, 222 outbreaks identified and investigated, and 167 research studies conducted. In Guatemala and El Salvador, there have been 755 graduates from the basic tier (630 and 125, respectively) and 255 graduates from the intermediate tier (125 and 130, respectively). In Guatemala, El Salvador and Honduras the FETP ha…		In the initial years (2000–2002), the programme was financed by USAID. Then, during 2003–2005, the programme was financially supported through in-country USAID funds and known as the Servicio de Investigacion Epidemiologia y Vigilancia de Centro America, la Republica Dominicana, y Haiti (SIEVCADH) Project. During the third phase (2006 to the present), the CA FETP is evolving into several national…		During the period 2001–2007, the CA FETP graduated four advanced-tier cohorts (58 trainees)
	South Africa field epidemiology training program: developing and building applied epidemiology capacity, 2007–2016	Carl Reddy, Lazarus Kuonza, Hetani Ngobeni, Natalie T. Mayet, Timothy J. Doyle & Seymour Williams	To describe the first 10 years of the SAFETP, including the origin and rationale for the program, the training model, accomplishments, challenges encountered, and observations regarding possible future directions of the program.	descriptive study	2019	South Africa	The South African Field Epidemiology Training Programme (SAFETP)	The programme is established in 2006 to provide a platform for building field epidemiology capacity for health professionals.	The programme is a collaboration between the: National Institute for Communicable Diseases (NICD) of the National Health Laboratory Services (NHLS), South Africa National Department of Health (NDoH), University of Pretoria, South Africa University of the Witwatersrand, South Africa United States Centers for Disease Control and Prevention (CDC).	SAFETP is affiliated with international networks of related training programmes, such as the regional African Field Epidemiology Network (AFENET) and the global Training Programs in Epidemiology and Public Health Interventions Network (TEPHINET). FETP trainees from around the world share experiences and expertise through conferences and other information sharing platforms through these networks	SAFETP training currently comprises two main offerings: 1. Basic field epidemiology short courses, and 2. A two year advanced field epidemiology residency programme	1-Basic Epidemiology short courses: includes two, one week-long didactic workshops in a three month period separated by a field project to apply field epidemiology principles to address a local public health need. 2- Residency programme:A two year service-orientated training, consisting of 25% didactic teaching and 75% field-based training. During the field training, residents acquire practical s…	Yes			Yes				Yes	Yes					Program		SAFETP trainees have made significant contributions in investigating and responding to numerous disease outbreaks, Surveillance evaluations and Planned research studies. Large data base analysis Scientific presentations at national or international conferences Awards received by trainees at scientific conferences Publications in peer reviewed journals	The courses are targeted towards all health professionals working in the South African public heath system involved in communicable diseases control, disease surveillance, outbreak investigations and data management. This includes various cadres of the health system such as medical doctors, veterinarians, medical scientists, and other allied health professionals		Residency Programme Residency minimum admission requirements for the residency programme are: An honour’s/bachelor’s degree with prior research experience; or A master’s degree in a medical/health related field; or a doctorate degree in a medical/health related field; or a medical, veterinary or dentistry degree; fluency in written and spoken English; Non– South African/non—SADC citizens need to …
	ECDC Fellowship Programme (Grey Literature)				Program implemented before that in 1995 and in 2008 2022	European countries	ECDC Fellowship Programme, field epidemiology path (EPIET) and public health microbiology path (EUPHEM)	To create a network of highly trained field epidemiologists in the European Union (EU), thus strengthening the public health epidemiology workforce	European Center for Disease prevention and Control and (ECDC)	The EPIET (and EUPHEM) Alumni Network (EAN) offers scientific opinion on EPIET, EUPHEM and EPIET associated programme training content and participates in the Training Site Forum and the selection of EU-track fellows. Moreover, fellows benefit from EAN resources provided to all members.	2-year training program: includes 1) introductory course that provides an introduction to intervention epidemiology and public health microbiology to prepare them for field work, 2) Training modules relevant to field assignments and core competencies, 3) field assignments	Core competencies: Surveillance, outbreak investigation, applied public health research, public health microbiology and laboratory investigations, management and communication, teaching and training, statistical analysis, laboratory quality management, Bio-risk management.	Yes			Yes			Yes	Yes	Yes					Program
	Frontline Field Epidemiology Training Programs as a Strategy to Improve Disease Surveillance and Response	A. McKenzie André,corresponding author Augusto Lopez, Samantha Perkins, Stephanie Lambert, Lesley Chace, Nestor Noudeke, Aissatou Fall, and Biagio Pedalino	To describes the process and early outcomes of the implementation of FETP-Frontline.	evalution report	2017	Globally: Sierra Leone, Guinea-Bissau, Liberia, Senegal, Côte d'Ivoire, Benin, Nigeria, South Africa, Cameroon, Ghana, Uganda, Tanzania, Burkina Faso, Bangladesh, Malawi, Democratic Republic of the Congo, India, Ethiopia, Mauritania, Gambia, Guinea, Mali, Pakistan, Togo	FETP Frontline (part of Field Epidemiology Training Programs (FETPs))	FETP-Frontline improves global health security by training local public health staff to enhance the timeliness of the collected surveillance data but also to improve data quality and to enhance critical thinking by district level surveillance officers who are responsible for the data	US Centers for Disease Control and Prevention (CDC) (in collaboration with key stakeholders from relevant ministries within the targeted country and key nongovernmental partners)	The implementation of the FETP-Frontline was supported by African Field Epidemiology Network (AFENET), Training Programs in Epidemiology and Public Health Interventions Network (TEPHINET), and the Defense Threat Reduction Agency (DTRA)	FETP frontline targets public health staff working in surveillance at the local level to foster the capacity of countries rapidly detect, respond to, and contain public health emergencies at their source, preventing the spread of diseases, thus improving global health security. A FETP team was developed in each country to work closely with the MOH, implementing partners, and the CDC country offic…	The standardized curriculum and program schedule combining both classroom workshops and on-the-job fieldwork.				Yes				Yes	Yes			Countries will ultimately need to take on the technical and logistical leadership of the program to make the programe sustainable.		Program			The persons responsible for collecting and analyzing health surveillance information, often called district surveillance officers are the target of the training, also eligibility include participants from other administrative levels.		District surveillance officers	FETP-Frontline has trained 1,354 graduates in 24 countries (as of December 2016)
	Field Epidemiology and Laboratory Training Program, Where Is the L-Track?	Wangeci Gatei 1, Tura Galgalo 1, Ahmed Abade 2, Alden Henderson 1, Mark Rayfield 1, David McAlister 1, Joel M Montgomery 1, Leonard F Peruski 1, Adilya A Albetkova 1	To review available documents referencing the status and challenges of the FELTP since its implementation and a follow-up survey and discussions aimed to find out the current state of FELTP programs.	Review and questionnaire	2018	The FELTPs in Kenya, Mozambique, Cameroon and Kazakhstan and Mali have discontinued a separate L-Track while those in Ghana, Georgia, Nigeria, Rwanda, and Tanzania continue to offer the separate L-Track	Field Epidemiology and Laboratory Training Program (FELTP)	The FELTP curriculum added a unique laboratory track (L-Track) in addition to epidemiology, disease surveillance, and outbreak responses modules taken by all fellows. The strategic aim was that epidemiologists trained alongside laboratorians would gain mutual understanding of each other’s disciplines and improve public health surveillance and response	Ministries of health		The FELTP curriculum added a unique laboratory track (L-Track) in addition to epidemiology, disease surveillance, and outbreak responses modules taken by all fellows	The FELTP curriculum added a unique laboratory track (L-Track) in addition to epidemiology, disease surveillance, and outbreak responses modules taken by all fellows. Laboratory fellows also took elective modules in laboratory management, quality systems, and diagnostic procedures, and had assignments to laboratory-based field locations .			Yes				Yes	Yes					1) a lack of a standardized curriculum for the laboratory module. 2) shortage of laboratorian applicants. 3)Another recurring factor were budget restrictions and lack of sustainability option	Program		At the end of the survey, respondents listed suggestions for changes in the FELTP L-Track. Recommendations included: 1) Dropping the L-Track and establishing a separate laboratory leadership program but with clear intersections with the FETP; 2) Revising the L-Track curriculum and aligning it with public health laboratory needs and also enhancing the evaluation bench marks; 3) Highlighting labora…	Laboratorians, epidemiologists, medical professionals, veterinarians (where applicable) and other scientists.		For all FELTP programs, the basic academic qualification for fellows entering the L-Track was a bachelor’s degree in laboratory sciences (or equivalent). In Ghana there was an indication those with diploma in laboratory sciences also qualify. Those with Medical or Veterinary degrees or Masters degrees or higher are eligible in all implementing FELTP programs. However, there are differences in the…	Kenya (Tanzania, South Sudan, Ghana, Uganda): 40 Ghanda: 38 Tanzania: 37 Nigeria: 72 Rwanda: 9 Mozambique: 15 Kazakhstan: 6
	Field Epidemiology and Laboratory Training Programs in sub-Saharan Africa from 2004 to 2010: need, the process, and prospects	Peter Nsubuga 1, Kenneth Johnson, Christopher Tetteh, Joseph Oundo, Andrew Weathers, James Vaughan, Suzanne Elbon, Mufuta Tshimanga, Faustine Ndugulile, Chima Ohuabunwo, Michele Evering-Watley, Fausta Mosha, Obinna Oleribe, Patrick Nguku, Lora Davis, Nykiconia Preacely, Richard Luce, Simon Antara, Hiari Imara, Yassa Ndjakani, Timothy Doyle, Yescenia Espinosa, Ditu Kazambu, Dieula Delissaint, John…	To describe the process that used to develop 10 FELTPs covering 15 countries in sub-Saharan Africa over 6 years to develop a locally trained public health workforce that can operate multi-disease surveillance and response systems.		2011	In 2004, there were three 2-year field epidemiology training programs in sub-Saharan Africa: Kenya (which had a laboratory training component), Uganda, and Zimbabwe. By the end of 2010, there were 12 programs covering 17 countries, including Southern Sudan. The additional FELTPs include two regional programs in West Africa (with participants from Burkina Faso, Mali, Niger, and Togo, and headquart…	FELTP			CDC and the Rockefeller Foundation collaborated with the Uganda and Zimbabwe ministries of health and local universities to create 2-year Public Health Schools Without Walls (PHSWOWs) which were based on the FETP model.	Most FELTPs began with a short course component to train frontline public health workers to address immediate field epidemiology, surveillance, outbreak investigation, and laboratory needs. The short courses were generally 2-weeks long and trained up to 30 participants per course. They were also used as screening courses for the first FELTP cohort, and were taught by a mix of international and re…	Most FELTPs began with a short course component to train frontline public health workers to address immediate field epidemiology, surveillance, outbreak investigation, and laboratory needs.				Yes			Yes	Yes						Program			Mix of field epidemiology, public health laboratory, and veterinary candidates	Of the 12 programs started between 1993 and 2010, six (50%) received startup funding from PEPFAR, and five (42%) received funding from USAID. Other funders included the Bill and Melinda Gates Foundation, and PMI. Host country MOHs (and ministries of agriculture for programs with veterinarians) also contributed significant resources. CDC provided supplementary funding through various initiatives.		Between 1993 and 2010, the 12 programs (10 FELTPs and two PHSWOWs) enrolled 743 public health professionals into the 2-year program, including graduates and current trainees in 2010.
	Florida Epidemic Intelligence Service Program: The First Five Years, 2001–2006	Patti Ragan 1, Alan Rowan, Joann Schulte, Steven Wiersma	To describe the development and present status of the Florida Epidemic Intelligence Service (FL-EIS), an applied epidemiology training program (AETP) that began as an initiative to increase epidemiologic capacity in Florida	Descriptive review	2008	USA	The Florida Epidemic Intelligence Service (FL-EIS)	The aim of FL-EIS program is to train public health leaders of the future. The long-term goal is to increase the capacity of FDOH and its county health departments to respond to new challenges in disease control and prevention.	Florida County Health Department		FL-EIS is a two-year supervised field epidemiology experience with a mentor in a Florida county health department.	Each FL-EIS fellow is expected to complete each core activities learning at least once during the program: 1. Conduct or substantively participate in a field investigation. 2. Design, conduct, and interpret an epidemiologic analysis on a new or preexisting database 3. Design, implement, or evaluate a public health surveillance system and deliver a written and/or verbal report on this system. 4. W…				Yes				Yes	Yes					Program				The program is funded, in part, through the Public Health Emergency Preparedness Cooperative Agreement, with state general revenue providing the remainder.	Requirements to apply for FL-EIS include a master’s or doctoral degree in a health-related field, completion of at least one graduate-level course each in epidemiology and biostatistics, and people with significant work experience in public health and a demonstrated interest in practicing epidemiology in Florida.	95% (18/19 people) of the first three entering classes have completed the program.
	Laboratory Epidemiologist: Skilled Partner in Field Epidemiology and Disease Surveillance in Kenya	M. KARIUKI NJENGA1, DENISE TRAICOFF2, CHRISTOPHER TETTEH1, SOPIATO LIKIMANP, JOSEPH OUNDO1, ROBERT BREIMAN1, JACK NYAMONGO3, HEATHER BURKE1, PETER NSUBUGA2, and MARK E. WHITE1	To describe the design and implementation of the laboratory management component of the Kenya FELTP	Descriptive study	2008	Kenya	Field Epidemiology and Laboratory Training Program (FELTP)		Is administered by the Kenya MOH, the Jomo Kenyatta University of Agriculture and Technology (JK)	The first cohort of three laboratory management and epidemiology (LME) students, for example, participated in several outbreak responses. One LME student led a team sent to parts of Kenya affected by severe aflatoxin poisoning. A second LME student joined the CDC team that responded to the H5N1 avian influenza outbreak in Nigeria in February 2006. The third student was part of a team that investi…	The program vary from the traditional FETPs in two ways. First, there is an addition of a strong laboratory management component to the field training for surveillance and response to infectious diseases. Second, the Kenya FELTP integrates its coursework with JKUAT, a local university that awards Masters of Science (M.Sc.) degrees to successful participants. The M.Sc. degrees are either in applie…	The LME students pursue 1 1 competencies. The curriculum includes didactic instruction in i- to 4-week courses for 10 weeks, and a 20-month field placement focused on service and public health practice. 1) Epidemiologic methods, 2) Biostatistics, 3) Laboratory and Biosafety, 4) Communication, 5) Computer Technology, 6) Management and leadership, 7) Teaching and Mentoring, 8) Diseases and Injuries…	Yes		Yes				Yes	Yes	Yes	Yes			Funding challenges	Program	Outcome indicators are: 1. enhanced laboratory-based disease surveillance, shown by the frequency, extent, and scope of reporting; 2. improved laboratory management, shown by the use of quality assurance mechanisms; 3. imrpoved response to outbreaks, shown by rapid confirma- tion, subtyping, and antimicrobial sensitivity determination; and 4. enhanced biosafety technology and practices in public …				The program is opened to employees of the Kenya MOH as well as to neighbourhood
	Jordan Field Epidemiology Training Program: Critical Role in National and Regional Capacity Building	Mohannad Al Nsour1* , MD, PhD; Ibrahim Iblan2 , MPH; Mohammed Rasoul Tarawneh2* , MPH, MD	To describe the J-FETP, its activities and achievements.		2018	Jordan	Jordan FETP. The Ministry of Health recently incorporated the FETP into the Community Medicine Residency Program as part of the Jordan Medical Council.	The major function of the J-FETP is to prepare the country for outbreak investigations, to enhance reporting and surveillance systems.	Ministry of Health in the Primary Health Care Administration and CDC	1- The J-DDM (Jordan data for decision making) program was put in place at the same time as the J-FETP to increase the effective use of data in setting health priorities and policies in Jordan. The J-DDM program and J-FETP operate cohesively with one another, as joint classroom sessions are implemented when appropriate. Moreover, the J-FETP residents act as facilitators and trainers throughout th…		Contributed to improvements in in surveillance systems, control of infectious diseases, outbreak investigations			Yes	Yes				Yes						Program		1-In partnership with the CDC, Jordan Ministry of Health, and the Eastern Mediterranean Public Health Network (EMPHNET), J-FETP has formed a Jordan MERS-CoV team. 2-The J-FETP established a system for gathering and reporting data regarding Syrian refugee care at Ministry of Health facilities. 3-Improvements in Surveillance Systems:. J-FETP has led the implementation of 3 Behavioral Risk Factors S…	All were physicians except for 2 who were veterinaries	funding the US Agency for International Development’s Jordan mission and with technical assistance from the CDC		Up to the end of 2017, a total 63 persons had graduated from the FETP program and 17 persons are currently enrolled in the residency program.
	Landscaping capacity-building initiatives in epidemiology in India: bridging the demand–supply gap	Sanjay Zodpey1 , Anuja Pandey1 , Manoj Murhekar2 , Anjali Sharma1	To investigate the training programmes in epidemiology in India and to understand the demand–supply dynamics of epidemiologists in the country	Descriptive review	2015	India	Training programs: 1-Field epidemiology training programmes in India: A 3-month field epidemiology training programme, offered by CDC 2-The National Institute of Epidemiology, Chennai started the 2-year Master of Applied Epidemiology (MAE) programme. 3-In 2006, NCDC started the 2-year MPH (Field Epidemiology) course. 4-The India EIS was launched in October 2012, and is modelled on the US EIS prog…																			Multiple training programs and initiatives in India
	Training and Service in Public Health, Nigeria Field Epidemiology and Laboratory Training, 2008 – 2014	Nguku P., Oyemakinde A., Sabitu K., Olayinka A., Ajayi I., Fawole O., Babirye R., Gitta S., Mukanga D., Waziri N., Gidado S., Biya O., Gana C., Ajumobi O., Abubakar A., Sani-Gwarzo N., Ngobua S., Oleribe O., Poggensee G., Nsubuga P., Nyager J., Nasidi A.	To describe the program and its progress	Descriptive study	2014	Nigeria	Field Epidemiology and Laboratory Training Program (FELTP)	To develop, implement, and foster an effective public health surveillance and response system with sufficient numbers of competently trained personnel conducting epidemiologic service, public health research, and public health emergency response to all Nigerians.	Broad implementing partners: The Federal Ministry of Health FMOH and Federal Ministry of Agriculture and Rural Development (FMARD), Ahmadu Bello University (ABU), CDC and African Field Epidemiology Network (AFENET), and University of Ibada	The program is a member of the AFENET, TEPHINET and African Program for Advanced Research Epidemiology Training (APARET) which allows its residents and graduates to network with other programs.	The program is a 2-year masters program which was created as an in-service training program in field epidemiology, veterinary epidemiology and public health laboratory epidemiology and management. It also includes short courses of 3-6 months. NFELTP is composed of a 25% didactic component and a 75% field based component.	The program supports competencies in four key scientific domains: epidemiology, public health surveillance, biostatistics, and scientific communication. Other minor domains include veterinary epidemiology, preventive effectiveness, leadership and management, teaching and mentoring as well as laboratory skills. The program runs three tracks - medical epidemiology, veterinary epidemiology and labor…	Yes		Yes	Yes			Yes	Yes	Yes	Yes	Yes		Challenges found are systemic issues such as sustainable funding, career progression and retention that may urgently need to be tackled to reap the full benefits of this initiative. In addition, there are other challenges such as health financing, governance and leadership and commodities and supplies that holistically need to be strengthened.	Program		1- The residents have been engaged in response and management infectious and outbreaks including lead poisoning outbreak in Zamfara state, cholera outbreak, cerebrospinal meningitis, Lassa fever and acute renal failure in children as a result of consumption of a contaminated acetaminophen-based teething mixture. Also, other outbreak investigation included measles, rabies and Leptospirosis. 2-The …		Funding from different sources including USAID, FMOH		207 recruited residents between 2008-2014. A total of 595 health care workers have been trained through the short courses.
	Sustainability of a field epidemiology and laboratory training programme: the Ghanaian story	Delia Akosua Bandoh 1 , Ernest Kenu1,&, Donne Kofi Ameme1 , Samuel Oko Sackey1 , Fredrick Wurapa1 , Edwin Andrew Afari1	To evaluate the sustainability strategies embedded in the Ghana Field Epidemiology and Laboratory Training Programme	Review of documets and interviews	Published in 2019. Evaluation is form 2007 - 2017	Ghana	The Ghana Field Epidemiology and Laboratory Training Program (GFELTP)	This training provides frontline health workers with essential skills to detect, monitor and control outbreaks effectively	The programme is conducted by the School of Public Health, University of Ghana on behalf of the Ministry of Health/Ghana Health Service	1) The stakeholders of the programme include; Health Service (Ghana Health Services and Veterinary Services Department), University of Ghana, School of Public Health and AFENET. Approach. 2) Alumni of these programs support the programme and other programmes in other African countries such as Liberia, Sierra Leone and Namibia through teaching and mentorship of residents.	From 2007-2017: GFELTP runs a two-tier training programme; frontline which is a three-month course and advanced which is a two-year training course which offers an MPhil degree.	Specific curriculum not mentioned in the paper							Yes							Program		Performance of the programme: overall, 100 outbreaks have been investigated.		Funding of the programme: the first four years of the programme was fully donor-funded by United States Centers for Disease Control and Prevention (CDC). Other donors who have supported the programme include; The Presidential Malaria Initiative of the USAID; US President's Emergency Plan for AIDS Relief, and West Africa Health Organization, The World Health Organization also supported the trainin…		From 2007-2017, a total of 350 public health experts have been trained in both frontline and advanced courses.
	Zambia field epidemiology training program: strengthening health security through workforce development	Ramya Kumar, Ernest Kateule, Nyambe Sinyange, Warren Malambo, Shadrick Kayeye, Elizabeth Chizema, Gershom Chongwe, Patrick Minor, Muzala Kapina, Henry C Baggett, Ellen Yard, Victor Mukonka	To describe the development of Zambia ́s FETP as a strategy to improve health security, while highlighting solutions to gaps, and providing recommendations to ensure program sustainability five years after the program launch (September 2014 - October 2019).	Descriptive study	Implemented in 2014 2020	Zambia	The Zambia Field Epidemiology Training Program (ZFETP)	To increase the number of trained field epidemiologists who are able to investigate outbreaks, improve disease surveillance, and support data-driven decision making.	The Zambia MoH, the University of Zambia School of Public Health, and the U.S. Centers for Disease Control and Prevention.		ZFETP conducts two training tiers: 1) FETP - Advanced: is a two-year, full-time program that began in 2014 and consists of approximately 30% classroom training and 70% fieldwork. Trainees spend around seven months in didactic coursework at UNZASOPH followed by 17 months in field placement and FETP - Frontline . 2) FETP-Frontline includes three 1-week workshops, then trainees spend one to two mont…	FETP-Advanced: competencies in public health surveillance, outbreak response, public health research, and scientific communication. ZFETP-Frontline: components of successful public health surveillance, methods to improve data quality, methods to analyse and interpret surveillance data, and how to investigate cases to assess outbreak potential. ZFETP added one week of training in Epi Info, plus le…	Yes		Yes	Yes				Yes	Yes	Yes			1) Reliance on donor support: the ZFETP has relied on outside funding which may poses risks to the program, if that support was to suddenly dissipate. To overcome this challenges the Government of Republic of Zambia (GRZ) to increase domestic financing for ZFETP. GRZ has committed to supporting FETP expansion, as evidenced through the establishment of a budget line in the 2019 national approved b…	Program		1- ZFETP residents´ work in HIV exemplifies the service component of FETPs, as beside learning, residents provide service to MoH by addressing key HIV issues during the completion of their competencies. 2-Residents worked in surveillance of malaria by evaluating the existing surveillance system and investigating ways to enhance the reporting of malaria data 3-ZFETP engaged in outbreak response in…	ZFETP enrolls health professionals from different educational backgrounds other than medicine, for example laboratory sciences, public health, population studies, epidemiology, and nursing	1- The U.S. Centers for Disease Control and Prevention (CDC). 2-The United Kingdom´s Department for International Development started providing financial support for ZFETP-Frontline in 2018. 3- GRZ	Currently, only MoH employees are eligible for ZFETP	To date, ZFETP has enrolled three FETP-Advanced cohorts (training 24 residents) and four Frontline cohorts (training 71 trainees)
	Lessons from the first 6 years of an intervention-based field epidemiology training programme in Papua New Guinea, 2013–2018	Barry Ropa,1 James Flint ,2 Michael O'Reilly,3 Boris Igor Pavlin,4 Rosheila Dagina,1 Bethseba Peni,5 Mathias Bauri,1 Alois Pukienei,6 Tony Merritt,2 Steven Terrell-Perica,3 Abel Yamba,3 Dimitri Prybylski,3 Julie Collins,2 David N Durrheim,2 Alden Henderson,3 Sibauk Bieb1	To describe an intervention-based field epidemiology training programme in Papua New Guinea, and explore the lessons learnt	Descriptive study	2019	Papua New Guinea	Field epidemiology training programme of Papua New Guinea (FETPNG)	To prepare health practitioners with the knowledge, skills and confidence to conduct data collection, analysis and interpretation, disease surveillance and outbreak response.	National Department of Health (NDOH)	AFter graduation, fellows have presented their work at international conferences; including global or regional Training Programs in Epidemiology and Public Health Interventions Network (TEPHINET) meetings. FETPNG has also provided a plat- form for graduates to pursue further advanced training, including at the Masters level. The local faculty are also planning to formalise the alumni network thro…	The programme includes of five training phases over 8 months. 1st workshops (2 weeks), then field project (4 motnhs), then 2nd workshops (1 week), then intervention (3 months), then 3rd workshop (1 week). Each cohort consists of 15–18 health workers (Fellows) supported by a team of trainers and mentors (faculty). Fellows involve in classroom training (workshops) and spend around 10% of their time…	1) Descriptive analysis of health data to support outbreak detection and response, and intervention-based research, 2)Monitor and assess local surveillance data, 3)Investigate disease outbreaks, 4)Conduct field research leading to a practical intervention that is implemented, monitored and evaluated, 5) Communicate effectively with colleagues and community	Yes			Yes				Yes	Yes				1) Continual modifications to the FETPNG curriculum have been made based on feedback from felllow which include more time to be allocated to teaching practical skills, such as use of Microsoft Excel, and less time on higher-level statistical analysis, in addition to decrease in didactic lectures and an increase in case studies. 2) The public health effect of FETPNG intervention projects are often…	Program		Examples of public health interventions implemented by FETPNG included addressing the burden of multi-drug resistant-tuberculosis (TB),increasing immunisation coverage, screening and treating HIV/TB patients, and improving reproductive health outcomes. FETPNG Fellows and graduates have also engaged in disease surveillance systems evaluations and investigated disease outbreaks.	Health Extension Officers (medical practitioners roughly equiv alent to advanced practice nurses), Surveillance officers, Nursing Officers, Environmental Health Officers, Medical Officers, enrolled in the programme. While the focus of FETPNG has been on training public health staff within PNG’s public service, training was also given to fellows from non governmental organisations and universities.	The programme is funded by the WHO PNG Country Office and the NDOH	Selection is based on geographic representation, gender and current role (with priority given to district level health workers).	From 2013 to 2018, a total of 81 Fellows graduated from FETPNG, including two Fellows from Solomon Islands
	Yemen field epidemiology training programme: a tool for strengthening the public health workforce	Abdulwahed Al Serouri,1 Aisha Jumaan 2 and Abdulhakem Alkohlani 1 Country: Washington, United States of America.	To describe the Y-FETP and its strengths and challenges in addressing Yemen’s National Health System (NHS) needs.	Descriptive study	2018	Yemen	Yemen Field Epidemiology Training Programme (Y-FETP).	To improve the capacity within the Ministry of Public Health and Population to detect, investigate and respond to outbreaks; analyse and evaluate disease surveillance systems; use population-based health data, assess the impact of health-related interventions; and use data for policy-making and decision-making	The Y-FETP was established as a partnership between the Ministry of Public Health and Population, CDC in Atlanta, Georgia, United States, and WHO in Yemen. Further support was received from the Training Programme in Epidemiology and Public Health Interventions Network (TEPHINET) and the Eastern Mediterranean Public Health Network (EMPHNET).	Y-FETP created a wesbite launched in January 2016, this includes a forum for the epidemiology and public health community in Yemen to learn about updated public health activities of the Y-FETP, it will also imrpove communication with other FETP programmes in the Region and internationally and stregnthen experience-sharing to enhance performance.	The Y-FETP is a 2-year training programme based on the Centers for Disease Control and Prevention (CDC) Epidemic Intelligence Service. In the first year, Y-FETP residents have both didactic and field trainings; where they first participate in a 4-week introductory course covering the basic concepts of epidemiology, biostatistics, surveillance and outbreak investigation as well as training on EpiI…	1- Analyse surveillance data or programmes/directo-rates data to document the burden of disease and suggest appropriate actions in reports for policy- and decision-makers 2- Evaluate strengths and challenges of surveillance systems or programmes/directorates data systems and provide appropriate recommendations. 3- Design and conduct epidemiological study on priority public health topics in the pa…				Yes				Yes	Yes				Key challenges are: 1) low retention of graduates by the Yemen’s National Health System, as departure of Y-FETP graduates from the public health system is usually for better salary or living conditions. Thus, improving public health salaries is essential to improve retention. 2) Politcial instability, and 3) financial unsustainability as there is limited material support by the Ministry of Public…	Program		1- Y-FETP residents have conducted 60 surveillance analyses, and supported 9 less-established surveillance programmes (e.g. leish maniasis, schistosomiasis) to enhance data quality by designing automated databases using EpiInfo for data entry and analysis. 2- Trainees investigated over 100 outbreaks and conducted 30 planned studies and presented 70 oral and poster presentations at national and in…	The maority of residents are physicians, the others are health professionals (e.g. lab- oratory, pharmacy, nursing) who hold a master’s degree or diploma after achieving a university first degree. In the first cohort, one veterinarian was enrolled to support One Health.	Totally financially dependent on donor support (e.g.TEPHINET, WHO, EMPHNET).		Since Y-FETP was created in 2011, 4 cohorts (n = 46) of residents joined the programme.
	Four years into the Indian ocean field epidemiology training programme	Ariane Halm, Thomas Seyler2, Sainda Mohamed3, Saindou Ben Ali Mbaé4, Armand Eugène Randrianarivo-Solofoniaina5, Maherisoa Ratsitorahina6, Ram Nundlall6, Shahina Aboobakar6, Jastin Bibi7, Laurent Filleul8, Patrice Piola9, Harimahefa Razafimandimby1, Harena Rasamoelina1, Marta Valenciano2, Alain Moren2, Eric Cardinale10, Richard Lepec1, Loïc Flachet1	To describe the Indian ocean field epidemiology training programme	Descriptive study	2017	Indian Ocean Commission countries includes: Comoros, Madagascar, Mauritius, Reunion (France) and Seychelles.	A Field Epidemiology Training Programme (FETP- OI).	Aim to create a pool of intervention epidemiologists, increase the number and competencies of public health professionals in epidemiological surveillance and response within the national ministries, and tregnthen exchange and communication between the Indian Ocean Commission (IOC) countries and render the regional network solid and sustainable.	The Public Health Surveillance, Alert and Response network SEGA (Surveillance Epidémiologique et Gestion d'Alertes) One Health that is coordinated by the Surveillance and Response unit of the IOC and funded by French Development Agency (Agence Française de Développement). The FETP-OI was officially affiliated to TEPHINET.	In the 2-year training, in addition to the work conducted in their host institute, the FETP-OI fellows have to undertake two three-month work placements at the Pasteur Institute in Madagascar (IPM) and the French regional epidemiology unit (CIRE) in Reunion (France). The FETP-OI has a steering committee consist of oSEGA One Health network's national focal points, host site supervisors, World Heal…	The FETP-OI includes two years of supervised, learning-by-doing, on-the-job training at national sites involved in disease surveillance and response, in addition to work placements at the Madagascar Pasteur Institute and the French regional epidemiology unit in Reunion and up to three training courses per year	FETP-OI starts with a three-week residential intensive introductory course on basic methods in epidemiology, where one week is dedicated to basic epidemiological concepts, one to outbreak investigation, and one to epidemiological surveillance. Most of the course consists of case studies and group work with feedback constituting practical exercises in teamwork and communication. After that, there …	Yes			Yes				Yes					1) It wasn't possible to implement all planned surveillance system set-up or research studies in the Comoros and Madagascar due to lack of resources. 2) In some countries, such as Comoros and Madagascar, electricity, internet connections and telephone networks are unreliable. 3) The lack of academic accreditation of the FETP-OI diploma was found for candidates from Mauritius and Seychelles.	Program		1- Epidemiological surveillance: The FETP-OI fellows worked on 42 epidemiological surveillance projects. 2- Outbreak investigations: The fellows investigated 36 outbreaks 3- Epidemiological studies: The first two FETP-OI cohort fellows worked on 18 different epidemiological studies 4-Scientific communication: FETP-OI fellows' activities have resulted in 26 oral and 15 poster presentations.		The French Development Agency (Agence Française de Développement) funds the project.		During the first four years (2011-15), two cohorts consisting of 15 fellows from four countries have undergone the 24 months of the FETP-OI training: three from the Comoros, eight from Madagascar, two from Mauritius and two from Seychelles.
	The Veterinary Field Epidemiology Training Program in Bangladesh (Grey literature)		To describe the Bangladesh Veterinary Field Epidemiology Program (FETPV)		Implemented in 2020	Bangladesh	The Veterinary Field Epidemiology Training Program	To build the country’s veterinarian workforce in outbreak response and surveillance of potentially dangerous zoonotic pathogens and to promote the use of the One Health	Global health development (GHD) and EMPHNET, partnered with Department of Livestock Services and Chattogram Veterinary and Animal Sciences University (CVASU)		2-year advanced program				Yes	Yes				Yes			Yes			Program
	Regional Field Epidemiology Training Program for Veterinarians (Southeast Asia) (Grey Literature)		To describe THE Veterinary Field Epidemiology Program (FETPV)			Southeast Asia (Bangladesh, Bhutan, Cambodia, China, Indonesia, Lao People's Democratic Republic, Malaysia, Myanmar, Nepal, Philippines, Thailand, and Viet Nam	Regional Field Epidemiology Training Program for Veterinarians (R-FETPV)				The two-year R-FETPV long-term training has been adjusted to a progressive, three-module course.															Program		Since the beginning of R-FETPV, a number of collaborative health situation analyses, outbreak responses, and field epidemiological studies of both human and animal health problems have been conducted. These include human leptospirosis, human streptococcosis caused by S. suis type II from pigs, human and animal brucellosis caused by Brucella melitensis and B. suis, human and animal rabies, Porcine…
	Strengthening Applied Epidemiology in West Africa: Progress, Gaps, and Advancing a Regional Strategy to Improve Health Security	Virgil Kuassi Lokossou, Issiaka Sombie, Ce ́saire Damien Ahanhanzo, Carlos Brito, Simon Nyovuura Antara, Patrick Mboya Nguku, Muhammad Shakir Balogun, Ernest Kenu, Edgard-Marius Ouendo, Chukwuma David Umeokonkwo, and Stanley Okolo	To presents the status of applied epidemiology training programs in West Africa, and presents innovative approaches; discusses challenges, and opportunities; and provide a way forward for strengthening field epide- miology training.	Desk review	Status was checked in 2019 2021	16 countries in West Africa: Be´nin, Burkina Faso, Cabo Verde, Coˆte d’Ivoire, Gambia, The Ghana, Guinea, Guinea-Bissau, Liberia, Mali Mauritaniaa, Niger, Nigeria, Senegal, Sierra Leone, Togo	Be´nin: Frontline FELTP Burkina Faso: Frontline and Advanced FELTP Cabo Verde: Not mentioned Coˆte d’Ivoire: Frontline FELTP Gambia: Frontline FELTP The Ghana: Frontline, Intermediate and Advanced FELTP Guinea: Frontline and Intermediate FELTP Guinea-Bissau: Not mentioned Liberia: Frontline and intermediate FELTP Mali: Frontline FELTP Mauritaniaa: Frontline FELTP Niger: Not mentioned Nigeria: Fro…	Strengthening capacity in surveillance, data management, outbreak response, leadership, transborder disease control, and overall strengthening of the health system.	Ministries of health		FELTP offers 3 levels of training: frontline, in- termediate, and advanced	Frontline: basic surveillance data collection, analysis, interpretation, and communication; the quality and use of surveillance data for disease and outbreak detection and response, including case investigation and outbreak investigation; and the sharing and dissemination of health information. Intermediate: managing diseasere sponse, strengthening public health surveillance, and providing mentor…											Yes		Programs in some countries, such as The Gambia, Mauritania, and Coˆte d’Ivoire, stopped their programs due to the lack of funding.	Program				Major donors include the US CDC through the African Field Epidemiology Network, the US Agency for International Development, the US President’s Malaria Initiative, and the World Bank through the West Africa Regional Disease Surveillance project and the Regional Disease Surveillance Systems Enhancement project. Other funders include the Bill & Melinda Gates Foundation and the Korea International C…		The WHO Joint External Evaluation requires a minimum of 1,957 epidemiologists for the region; however, only 450 epidemiologists (graduates of intermediate- and advanced- level FELTP) had been trained in the region as of December 2018.
In Response to outbreaks and pandemics/ or Rapid response Teams (RRT)	Field Epidemiology Training Program Response to COVID-19 During a Conflict: Experience From Yemen A	Abdulwahed Abduljabar Al Serouri 1 *, Yasser Ahmed Ghaleb1 , Labiba Anam Al Aghbari 1 , Mohammad Abdullah Al Amad1 , Abdulhakem Sharaf Alkohlani 1 , Khaled Abdullah Almoayed2 and Aisha Obad Jumaan	To document the Yemen FETP response to COVID-19	Secondary data analysis	2021	Yemen	Yemen FETP	To build sustainable capacity within the MoPHP to detect, investigate and respond to outbreaks; analyze and assess disease surveillance systems; use population-based health data to estimate the burden of injuries and communicable and non-communicable diseases; assess the effect of health-related interventions; and use data for policymaking and decision-making	The Ministry of Public Health and Population (MoPHP) supported by the USA Center for Disease Control and Prevention (CDC), launched the Yemen Field Epidemiology Training Program	Yemen FETP recieved support from the World Health Organization (WHO), the Training Program in Epidemiology and Public Health Interventions Network (TEPHINET), and the Eastern Mediterranean Public Health Network (EMPHNET).	The Yemen FETP has two training programs (i) a 2 year Advance Epidemiology Program and (ii) 3 months Basic Field Epidemiology (BFE)/Public Health Empowerment Program (PHEP). Moreover, the program organized six training workshops on outbreak investigations and Rapid Response during the same period 2017-2019.	Participation in planning, monitoring, and developing guidelines/standard operating procedures and strengthening surveillance capacities, outbreak investigations, contact tracing, case management, infection prevention, and control, risk communication, and research	Yes	Yes	Yes	Yes	Yes	Yes		Yes						Program		Yemen response: 1- Country level coordinatin planning and monitoring: the MoPHP formed the National Technical Coordinating Committee (NTCC) to activate the multi sectoral and multi-partner coordination mechanisms to support preparedness and response. The Yemen FETP participated in the NTCC high-level coordination meetings where it provided technical advice on the coordinated management of COVID-1…				Since the Yemen FETP was created in 2011, five cohorts with 57 residents participated in the Advance 2 year Program. During 2017–2019, over 200 governorate and district surveillance frontline officers graduated from the 3 months (BFE)/ (PHEP). Of the organized workshops during 2017-2019, more than 100 surveillance officers and rapid response teams (RRTs) members were trained from different govern…
	Ebola virus disease outbreak; the role of field epidemiology training programme in the fight against the epidemic, Liberia, 2014	Mutaawe Lubogo1, Bangure Donewell2,&, Lucas Godbless3, Sasita Shabani3, Justin Maeda3, Herilinda Temba3, Theophil C Malibiche3, Naod Berhanu4	To describe the role of FETP in Liberia in respose to Ebloa outbreak		2015	Liberia	FETP	In the effort to manage the spread of EVD in West Africa and the world, the African Union (AU) with support from CDC deployed 8 epidemiologists’ from Uganda, Zimbabwe, Ethiopia, and Tanzania to support Liberia to prevent further spread in the counties	APHNET	African Field Epidemiology Network (AFENET) was created between 2005 and 2006 as a network of Field Epidemiology Training Programs (FETPs) and Field Epidemiology and Laboratory Training Programs (FELTPs) to support public health programs in various countries through disease surveillance and outbreak response as well as surveillance systems strengthening in Africa. AFENET currently networks 12 FEL…		Activities include: IPC, contact tracing, outbreak investigations and surveillance trainings.				Yes	Yes	Yes		Yes						Program		Activities include: 1- The FETPs engaged in training local health workers in IPC and use of Personal Protective Equipment. 2- Training of local communities in IPC and contact tracing. 3- The FETP graduates trained surveillance officers in Lofa and Bong counties conduct outbreak investigations for measles and Polio in 3 affected communities.
	Implementation and Process of a COVID-19 Contact Tracing Initiative: Leveraging Health Professional Students to Extend the Workforce During a Pandemic	Koetter P., Pelton M., Gonzalo J., Du P., Exten C., Bogale K., Buzzelli L., Connolly M., Edel K., Hoffman A., Legro N.R., Medina D., Sood N., Blaker J., Kearcher K., Sciamanna C.	To: 1) describe the establishment of a contact tracing initiative, (2) articulate process steps for contact tracing, and, (3) emphasize the main challenges and strategies to face these challenges for others to use in the design of their initiative.	Descriptive study	2020	USA	Contact tracing initative by the Penn State College of Medicine (PSCOM)	To build a student team to conduct contact tracing, make sure individuals were using proper isolation/quarantine measures, and detect probable COVID-19 cases. Also, to develop the core competencies of clinical and health systems science inclusive of public health, methods for disease control, social determinants of health, and interprofessional collaboration.	Penn State College of Medicine (PSCOM)		Following training, students called patients who were COVID-19 positive and the individuals they were in contact with to ensure proper isolation and quarantine measures. Students also helped those who faced barriers to quarantine.	Contact tracing					Yes									Initative		This initative resulted in the identification of 953 contacts.				110 health professional students, four physicians, two epidemiologists, and a research team.
	Public health workers' knowledge, attitude and practice regarding COVID-19: the impact of Field Epidemiology Training Program in the Eastern Mediterranean Region	Samy S., Lami F., Rashak H.A., Al Nsour M., Eid A., Khader Y.S., Afifi S., Elfadul M., Ghaleb Y., Letaief H., Alaya N.B., Ikram A., Akhtar H., Barkia A., Taha H.A., Adam R., Saeed K.M.I., Almudarra S.S., Hassany M., El Sood H.A., Ur Rahman F., Saaed F.A.-K., Hlaiwah M.S.	To compare knowledge, attitude and practice (KAP) regarding COVID-19 between public health workers (PHWs) attended field epidemiology training program (FETP-trained) and those who did not attend FETP (non-FETP trained).	Cross-sectional survey	2021	EMR countries: including Egypt, Sudan, Jordan, Iraq, Lebanon, Yemen, Pakistan, Morocco, Saudi Arabia and Tunisia	EMR FETP		CDC															Study showed that KAP are better for those attended the advanced or intermediate levels training compared with those who attended the basic level. There were no differences however in knowledge or attitude and practice between the advanced level and intermediate level FETP-trained participants. This show the advantage of the intermediate level training to increase the number of qualified field ep…	The area of public health laboratory was found to be with the lowest level of participation by all study subjects and FETP-trained. The only country in the EMR who included the lab component to FETP is Pakistan. It is suggested that other EMR countries to include the lab to improve graduates knowledge and practice in the area of public health laboratory.	Program	The questionnaire assessed: 1) knowledge about COVID-19 including its common symptoms, mode of transmission, incubation period, complications, preventive measures at healthcare and house hold settings, diagnostic laboratory testing and type of specimens required for disease confirmation. 2) PHWs attitude regarding job satisfaction, worries about COVID-19 infection and willingness for engagement i…	Knowledge, attitude and practice (KAP): No significant difference was found between mean knowledge scores of FETP-trained compared with non-FETP-trained survey participants (P-value = 0.451), but mean knowledge scores for FETP-trained were significantly higher for the effective preventive measures of COVID-19 at households and public places. FETP-trained had significant higher scores in attitude …	Public health workers including FETP residents and graduates.			Of all participants in the survey, 423 (31.6%) had FETP training, from which 189 (44.7%) had advanced level, 155 (36.6%) intermediate and 79 (18.7%) basic level training and 352 (83.2%) of them had their FETP training during the last 10 years
	Awareness and Preparedness of Field Epidemiology Training Program Graduates to Respond to COVID-19 in the Eastern Mediterranean Region: Cross-Sectional Study.	Mohannad Al Nsour 1, Yousef Khader 2, Abdulwahed Al Serouri 3, Haitham Bashier 1, Shahd Osman 4	To evaluate awareness and preparedness to respond to the COVID-19 pandemic in three EMR countries.	Cross-sectional Survey	2020	Jordan, Sudan, Yemen	FETP	To develop workforce capacity in pubc health surveillance, outbreak investigations, epidemiological methods, laboratory and biosafety, risk communications, health-related survey, and evaluation of the imapct of prevention and control programs.	The Eastern Mediterranean Public Health Network (EMPHNET)	The Eastern Mediterranean Public Health Network (EMPHNET)			Yes			Yes		Yes	Yes	Yes						Program	The questionnaire includes a series of questions to investiagte sociodemographic characteristics, knowledge of the epidemiology of COVID-19, and preparedness to respond to COVID-19.	Most participants were aware of the main symptoms of COVID-19, mode of transmission, high-risk groups, and how to use personal protective equipment. A total of 46 (81%) respondents believed that they are well prepared for the COVID-19 outbreak, and 40 (70%) said that they currently have a role in assisting the country’s efforts in the management of COVID-19 outbreak.	Of all participants, 46 (80.7%) were employed by the Ministry of Health. A total of 31 (54%) graduates had attended training on COVID-19, 29 (51%) were members of a rapid response team against COVID-19, and 54 (95%) had previous experience in response to disease outbreaks or health emergencies.			A total of 57 FETP graduates (20 from Jordan, 13 from Sudan, and 24 from Yemen) were included in the study.
	An innovative and integrated model for global outbreak response and research - a case study of the UK Public Health Rapid Support Team (UK-PHRST)	Philomena Raftery, Mazeda Hossain and Jennifer Palmer	To describe the design, evolution and implementation of the United Kingdom’s Public Health Rapid Support Team (UK-PHRST).	In-depth interviews and obeservation	The implementation Started in 2014 2021	United Kingdom	UK Rapid support Team	The United Kingdom’s Public Health Rapid Support Team (UK-PHRST) was developed to tackle critical challenges in outbreak response illuminated during the epidemic, while leveraging existing UK institutional strengths	Public Health England, with an academic consortium, led by the London School of Hygiene and Tropical Medicine.			Outbreak response skills			Yes											Initative	1- Role in rapid response 2- Role in conducting operational research in outbreaks 3-Role in capacity building for outbreak response	1- Team members and observers mentioned the main strength of the UK-PHRST was its model of a standing, core team of experts who could deploy rapidly early in the outbreak to affect response activities and establish research early on in epidemics. 2- The UK-PHRST envisaged operational research as their most effective route to enhance outbreak responses. 3- At the time of data collection, a main st…	Outbreak response personnel
	Contribution of the Australian field epidemiology training workforce to the COVID-19 response, 2020	Amy Elizabeth Parry,corresponding author a Charlee Law, Davoud Pourmarzi, Florian Vogt, Emma Field, and Samantha Colquhoun	To describe the level and scope of Australian FETP alumni and student contributions to the COVID-19 response during the first 10 months of the pandemic so that these experiences could inform programme learning priorities going forward.	Survey	2022	Australia	The Australian Field Epidemiology Training Programme (FETP), commonly known as the Master of Philosophy in Applied Epidemiology (MAE),	To address the gap in public health workforce and ensure graduates are able to contribute to the detection, investigation, response and control of acute public health events.			Two-year advanced FETP combined with an applied research degree that trains the public health leaders of the future. Through the MAE Program, scholars undertake a 20-month field placement, eight weeks of intensive coursework, and complete an applied research thesis.		Yes		Yes		Yes	Yes	Yes	Yes								Australian FETP alumni and students were involved in a wide range of pandemic response activities during the early months of the COVID-19 pandemic, These activities inlcude: surveillance, reporting of data, contact tracing, risk communication, responding to outbreaks, operational reserach, infection and prevention control, and laboratorty activities. Alumni and students have been providing suppor…				As of June 2021, there were 58 students and 255 alumni in the network.
	Improving the effectiveness of Field Epidemiology Training Programs: characteristics that facilitated effective response to the COVID-19 pandemic in Uganda.	Julie R. Harris, Daniel Kadobera, Benon Kwesiga, Steven N. Kabwama, Lilian Bulage, Henry B. Kyobe, Atek A. Kagirita, Henry G. Mwebesa, Rhoda K. Wanyenze, Lisa J. Nelson, Amy L. Boore & Alex Riolexus Ario	To describe how specific attributes of the Uganda PHFP that are aligned with best practices enabled substantial contributions to the COVID-19 response in Uganda.	Descriptive study	2022	Uganda	Uganda Advanced FETP, called the Public Health Fellowship Program (PHFP)		The program is based in the Uganda National Institute of Public Health (UNIPH), located within the Ministry of Health (MoH),	A strong partnership with the Makerere University School of Public Health (MakSPH) and the U.S. CDC enables technical support to the program and partnerships on individual projects. Regional implementing partners (IPs) associated with the President’s Emergency Plan for AIDS Relief cover non-overlapping areas of the country to carry out HIV-related activities, PHFP has been working directly with I…	PHFP is a two-year, post-Master’s-degree field epidemiology training program.In-class coursework is conducted during eight weeks of January and February and two weeks in September during the first year.	outbreak investigation/public health emergency response, surveillance data analysis, surveillance system evaluation, applied epidemiologic studies, cost analyses of outbreaks, quality improvement science, burden of disease estimation, and leadership skills			Yes	Yes				Yes	Yes	Yes			As a non-degree-granting training progra, especially long-term programs such as Advanced FETPs, can face challenges with social acceptance. The primary challenge involves the reluctance of potential enrollees to spend two years in a program that does not award a degree, as it might not advance them in the traditional employment system.			As of September 2021, PHFP fellows had completed 191 outbreak investigations, 370 epidemiologic studies and quality improvement projects, and published 88 manuscripts in peer-reviewed journals and 189 public health bulletin articles from their work in the program. The graduated carried out many activities in repsonse to Covid-19		Funded by the U.S. CDC, almost all the funding comes from the U.S. government, via the President’s Emergency Plan for AIDS Relief (PEPFAR) and from the President’s Malaria Initiative (PMI).	the Uganda PHFP accepts only post-Master’s-degree candidates and does not award a degree	Since inception, the program has graduated 65 field epidemiologists, many of whom now hold key positions in the Uganda public health system. An additional 29 fellows are in training as of January 2022.
	Continuing Contributions of Field Epidemiology Training Programs to Global COVID-19 Response.	Elizabeth Bell, Camille Mittendorf, Erika Meyer, Olivia Barnum, Carl Reddy, Seymour Williams, Henry Baggett, and Reina Turcios-Ruiz	To document the contributions of Field Epidemiology Training Program (FETP) trainees and graduates to global COVID-19 preparedness and response efforts.	Survey	2022	Global (Thirty of the respondents represented national programs and 2 represented regional programs, 1 serving 24 countries in the Caribbean (Americas region, Pan American Health Organization [PAHO]), and the other 19 countries covered by the WHO Regional Office for the Eastern Mediterranean (EMRO). Four programs in Belize, Haiti, Egypt, and Ukraine implemented training nationally but were also s…	FETP						Yes			Yes		Yes	Yes	Yes								Activity descriptions were epidemiology and surveillance, leading risk communication, monitoring and assessment, managing logistics and operations, training and capacity building, and developing guidelines and protocols. All 32 responding programs reported engagement of FETP trainees and graduates in all pillars of WHO response activities. The most frequently reported pillars of engagement for tr…
	India Field Epidemiology Training Program Response to COVID-19 Pandemic, 2020-2021.	Sujeet Kumar Singh, Tanzin Dikid, Meera Dhuria, Arti Bahl, Ramesh Chandra, Vaisakh Thandayamparambil Pradeep Vaisakh, Surendra Mohan Prajapati, Nishant Nirwan, Lipsy Paul, Manoj Murhekar, Prabhdeep Kaur, Ganeshkumar Parasuraman, Prashant Bhat, Sheila Longkumer, Kevisetuo Anthony Dzeyie, Pankaj Bhatnagar, Nhu Nguyen Tran Minh, Sukarma Tanwar, Rajesh Yadav, and Meghna Desai	This report discusses the successes of select COVID-19 pandemic response activities undertaken by current India FETP officers and proposes a pathway to augmenting India’s pandemic preparedness and response efforts through expansion of this network and a strengthened frontline public health workforce		2022	India	India FETP		These trainings are imparted through 3 hubs: National Centre for Disease Control, Government of India (NCDC); Indian Council for Medical Research–National Institute for Epidemiology; and World Health Organization (WHO) Country Office for India		Frontline, intermediate and advanced FETP				Yes	Yes				Yes					Inequitable distribution of trained public health workers within India. Such inequities in remote rural areas are difficult to address because current public health services are already constrained.			Acitivities in response to Covid-19 includes Surveillance system strengthening, Surveillance data analysis, Capacity building and training, Cluster investigation in education institute, Community outbreak cluster investigation, Epidemiologic study, nfection mitigation practices assessment survey, Assisted living facility outbreak investigation, Case investigation, Healthcare facility outbreak inv…
	Uganda's experience in Ebola virus disease outbreak preparedness, 2018-2019	Aceng, J. R. et all.	To describe the Uganda’s experience in preparedness to prevent Ebola virus infection in the country, including early detection, rapid and effective response and limit its spread in case of an outbreak	Descriptive Review	2020	Uganda	National Rapid Response Team (NRRT) that supported activation of the District Task Forces (DTFs) and District Rapid Response Teams (DRRTs)	Enhance community- based surveillance systems, develop and disseminate risk communication messages, engage communities, reinforce Ebola Virus Disease (EVD) screening and infection prevention measures at Points of Entry	Ministry of health (MoH)	Uganda and several neighboring countries have been developing and implementing preparedness efforts to prevent EVD cross-border transmission	The MoH activated the Public Health Emergency Operations Centre (PHEOC), NTF, and District Task Forces (DTFs) for coordination of the EVD preparedness. The NTF developed a multi-agency Incident Management System (IMS) to coordinate preparedness efforts and guide central and field EVD activities	The NTF assigned an Incident Management Commander (IMC) and team, made of 6 technical subcommittee team to reach the WHO guidelines for EVD preparedness components, including: 1) epidemiological surveillance; 2) case management and Infection Prevention and Control (IPC); 4) vaccination, therapeutics, and research; 5) emergency coordination including budgeting and resource mobilisation; and 6) log…	Yes	Yes	Yes	Yes	Yes	Yes	Yes	Yes	Yes		Yes		Political instability and rebel activities, community mistrust in the outbreak response in Eastern DRC, high number of migrations cross the borders	Program		Activate EVD preparedness, enhance community-based surveillance systems, develop and disseminate risk communication messages, engage communities, reinforce EVD screening and infection prevention measures at Points of Entry (PoEs) and in high-risk health facilities, construct and equip EVD isolation and treatment units, and establish coordination and procurement mechanisms.	National; District Health Team (DHT), which included the District Health Officers, Surveillance Focal Persons, Health Inspectors and Health Educators, and local leaders at known border PoEs and along priority porous	National with support from develpment partners and relevant stakeholders
	Ready to Go! Canada’s new Rapid Response Team	L Y Lior , H Njoo	To describ ethe established Ebola virus disease (EVD) Rapid Response Teams	Descriptive Review	2015	Canada	Agency Ebola Virus Disease Rapid Response Team	To prepare the RRT with technical expertise in any combination of six areas: epidemiology and surveillance, infection prevention and control, communications, emergency preparedness and response/logistics, biosafety, and laboratory support	The Public Health Agency of Canada		The Agency’s Rapid Response Team should be ready to support management of both confirmed and suspected EVD cases. The concept and operationalization of the Agency’s Rapid Response Team should be broadened to provide surge-capacity aid to the provinces and territories to include any event with significant public health consequences.		Yes	Yes	Yes			Yes	Yes	Yes			Yes					The Agency Rapid Response Team supports surge capacity in provinces and territories to manage cases of EVD and other high-consequence public health events
	Establishment of CDC Global Rapid Response Team to Ensure Global Health Security	Tasha Stehling -Ariza et al.	To describe the role of GRRT in response to the requests from the CDC and international partners for the emergency infection	Descriptive Review		Global	Global Rapid Response Team (GRRT)	to strengthen emergency response capacity to global health threats, thereby ensuring global health security and the GRRT staff can be rapidly mobilized for extended missions, improving part- ner coordination and the continuity of response operations	US-CDC	CDC-GRRT collaborated with ministries of health and external partners, such as the Africa CDC and the West African Health Organization	Within CDC, GRRT works to build a sustainable, trained workforce, GRRT has designed a comprehensive training curriculum for surge staff that includes safety, security, soft skills, and technical training, also provided monthly for additional training opportunities		Yes	Yes	Yes	Yes			Yes	Yes			Yes	The GRRT surge capacity roster will need to be maintained to keep responder information current and replenished with future qualified staff. CDC response mechanisms can be further improved through continued coordination with agency emergency response personnel and streamlined mobilization processes	some infection like Zika virus and yellow fever responses highlighted the need for strengthened language capacity	Program		From September 1, 2015, through December 31, 2016, GRRT responders were mobilized 291 times for 10,148 person-days to work in 35 countries, territories, and the CDC EOC. Most of the mobilization time was spent responding to outbreaks of Zika virus infection (65.0%), yellow fever (9.4%), Ebola (4.3%), cholera (3.9%), polio (0.5%), and measles (0.5%). The remaining time went to natural disasters (H…	GRRT comprises a small group of dedicated responders and a large group of agency wide surge staff	US-CDC		>400 CDC staff members
	Assessment of Ebola virus disease preparedness in the WHO South-East Asia Region	Sirenda Vong, Reuben Samuel, Philip Gould, Hammam El Sakka, Bardan J Rana, Vason Pinyowiwat, Supriya Bezbaruah, and Roderico Ofrin	To conduct assessments of Ebola virus disease preparedness in countries of the World Health Organization (WHO) South-East Asia Region	Review	2016	Bangladesh, Bhutan, Indonesia, Maldives, Myanmar, Nepal, Sri Lanka, Thailand and Timor-Leste	Ebola virus disease preparedness	To assess each country’s Ebola virus disease preparedness on 41 tasks under nine key components adapted from the WHO Ebola preparedness checklist of January 2015	WHO and ministries of health		They designed a checklist to review each country’s preparedness activities and procedures on nine key components: Emergency planning, Risk assessment, Leadership and coordination, Surveillance and early warning, Laboratory diagnosis, Rapid investigation and containment, Infection control and clinical management, Communication, and Points of entry	The activities are currently operational for handling the threat of Ebola virus disease (currently functional activities); how prepared the country is for the introduction of an Ebola virus disease case (operational readiness); and how prepared the country is to face a wider outbreak of Ebola virus	Yes	Yes	Yes		Yes	Yes	Yes	Yes				Efforts are needed to strengthen risk assessment capacity across the region, Improve the risk communication capacity of countries, preparedness efforts to ensure continuity of care for potential Ebola cases, investments in automated surveillance that rapidly collects and analyses large amounts of data may be needed, implemente molecular techniques for Ebola virus disease diagnosis in some countri…	Most countries had deficiencies in risk assessment, Biosafety in the Lab is weak, collected data to early response take time	Initative		All countries have committed to Ebola virus disease preparedness and response planning. Preparedness was most advanced on the following key components: multilevel and multisectoral collaboration and coordination structures; multidisciplinary rapid response teams at the central level; capacity for public communication and social mobilization; some level of preparedness in international airports; t…		WHO and health ministry
	Addressing Operational Challenges Faced by COVID-19 Public Health Rapid Response Teams in Non–United States Settings	Puneet Anantharam et al.	To present the challenges of COVID-19 RRTs in these countries	Survey	2020	Global	public health rapid response teams (RRTs)	To optimize countries RRT’s impact, while ensuring the safety of their RRT responders	US-CDC	US-CDC with other 12 countries														Further research in RRT challenges is needed to develop specific and tailored recommendations.	An insufficient number of RRT responders available for COVID-19 deployments, limited capacity to monitor RRT responders’ health, safety, and resiliency, difficulty converting critical in-person RRT operational processes to remote information technology platforms, and stigmatization of RRT responders hindering COVID-19 interventions	Intiative				US-CDC
	Establishment and Management of Public Health Rapid Response Teams FOR DISEASE OUTBREAKS (Grey literature)	CDC	To provide general guidance for CDC staff assisting countries with the development and management of a multidisciplinary RRT for outbreak response. This document defined the characteristics of the RRT in mobility, timelines, expertise, and coordinated	Desk review	2020	Global	RRTs	To establish RRT with management personnel, training, activation, monitoring and evaluation	CDC																The severe infection responses highlighted the need for strengthened language capacity. GRRT language training and targeted recruitment of highly proficient staff aim to address this gap; other language training is recommended.A functional multidisciplinary public health RRT requires several intricate processes covering both the non-emergency maintenance phase and the emergency response phase. Co…	Program				CDC
	Challenges in Public Health Rapid Response Team Management	Greiner, A. L et al.	To identify the RRT challlanges	Review	2020	African, Asian, Central American, and South American	RRTs	GRRT establishing and managing RRTs in 40 countries and facilitated RRT management training workshops for RRT managers or their national equivalents, representing 12 additional countries (6 African, 6 Asian)	Global Rapid Response Team (GRRT)	African, Asian, Central American, and South American	From 2016 to 2018, in collaboration with ministries and other international partners, GRRT did training workshops to facilitate RRT management in different countries in Asia, Africa, and America to identify the challenges association with RRTs works														From this training and workshops, they found the major challenge involved the development and maintenance of a functional RRT roster, achieving a surge workforce that is ready to deploy and is properly trained to ensure fast mobilization and effectiveness during the response, the lack of defined and comprehensive RRT standard operating procedures					CDC and Ministry of health in partner's country
	The challenges of detecting and responding to a Lassa fever outbreak in an Ebola-affected setting	Hamblion, E. L. et al.	To detect and distinguish Lessa fever from other viral hemorrhagic fevers		2018	Liberia	RRTs	RRTs to respond to a cluster of Lassa fever cases	Liberia Ministry of Health		The surveillance system by activation of the rapid response team following active cases of Lassa fever, specimens investigated by laboratory testing, and in positive cases contact tracing was listed. The locations of current cases were visited to investigate the source of infection.	Active case finding and investigation, contact tracing, laboratory testing, environmental investigation, risk communication, and community awareness raising were undertaken	Yes	Yes	Yes	Yes	Yes		Yes	Yes					The delay in receipt of laboratory results could be attributed to poor road conditions, delays in communicating results, a delay in recognition of the outbreak, and the time taken to re-establish a referral system for samples to be tested in Sierra Leone			In the first half of 2016, fifty-three cases of Lassa fever were reported in Liberia, 14 of which were confirmed. Although a small number against the backdrop of the EVD epidemic, the CFR of 29% emphasizes the importance of prioritizing efforts to minimize transmission during the annual Lassa fever season
	Ready to respond: adapting rapid response team training in Papua New Guinea during the COVID-19 pandemic	Marsh, C., S. et al.			2022	Papua New Guinea	Rapid response team training	The training program ensures RRT readiness to deploy immediately in response to COVID-19 and other public health events	National FETPNG faculty with the support of Field Epidemiology in Action, the WHO Global Outbreak Alert and Response Network and the WHO Representative Office for Papua New Guinea		They establish and strengthen RRTs over five phases, Initiation training (Phase 1) facilitates the establishment of an RRT and is the first phase towards RRT accreditation. After-training reviews (Phases 2 and 4) support reflections by RRTs on their prior training and post-training implementation, and the development of action plans for improving operationalization of the teams. Competency-based …		Yes	Yes	Yes											Initative	Evaluations from training in the first six provinces showed most participants agreed that the RRT outbreak manual was useful (94%, 49/52), the content was relevant to their work (84%, 59/70) and the training was interactive (81%, 55/68).	The RRT in Papua New Guinea is ready to respond to infection after this training program and meet the country’s unique needs for prevention and control		Indo-Pacific Centre for Health Security, Department of Foreign Affairs and Trade, Australia, and WHO		190 members
	The Asia Pacific Strategy for Emerging Diseases – a strategy for regional health security	Ailan Lia and Takeshi Kasaia on behalf of Emerging Diseases Surveillance and Response, Division of Health Security and Emergencies, World Health Organization Regional Offi ce for the Western Pacifi c	To establish how to respond and use strong Strategies for Emerging Diseases	Desk review	2010	Asia Pacific	Rapid Response and strategy for Emerging Diseases	To improve health protection in the Asia Pacific region through productive partnerships for preparedness planning, prevention, prompt detection, characterization, and the containment and control of emerging infectious diseases.	WHO and Asia pacific countries	Asia pacific countries	Responding to the Pandemic by RRTs, established Strategy for Emerging Diseases, Improving Laboratory Capacity across the Asia Pacific Region, Reducing the Risk by Infection Prevention and Control in Health Care and Beyond, A Collaborative Approach to Zoonotic Diseases, and Communicating in a Crisis: Managing Risk, Uncertainty and Reputation.		Yes	Yes	Yes			Yes	Yes	Yes						Program
	The Angolan Pandemic Rapid Response Team: An Assessment, Improvement, and Development Analysis of the First Self-sufficient African National Response Team Curriculum	Michael D. Owens, DO, MPH, CEM FAAEM; Jason Rice, MD, MPH	To evaluate through the effectiveness of a rapid response team curriculum based on the World Health Organization (WHO) Ebola Virus Disease, and the impact of the training on the participants’ self-perceived ability to perform their duties.	Pre-post survey	2018	Angola	The Angolan Pandemic Rapid Response Team	A variety of organizations, including the US Armed Forces, the CDC, and respective African nations, developed RRTs that can be rapidly deployed in a variety of environments to control spread	The Angolan team members were trained by the US Navy and guest experts from the CDC		A week of training consist of tabletop scenarios; individual breakout sessions; didactic lectures; hands on training with equipment, including personal protective equipment; and patient scenarios.	The week-long curriculum included national and global tabletop planning, response, and mitigation concepts; participant breakout sessions followed by group presentations; building fundamentals for an emergency operations plan; practical application of an incident command system and media concepts in simulated scenarios; hands on training with personal protective equipment in simulated environment…			Yes				Yes							Initiative	A pre-survey evaluated the individuals’ perceived ability to perform their designated role on the team and control a highly infectious patient/scenario as well as their knowledge of basic response concepts. A similar post-survey conducted with same indicators in addition to assessing the overall effectiveness of the training.	The team conducted a comprehensive functional exercise in Pambala, Angola after the training where they used the skills and knowledge learned in the training. The self-perceived abilities, knowledge, and confidence were improved.	The 44 participants identified were a mixture of civilian and military physicians, nurses, social workers, security specialists, and medical tech- nicians	Sponsored by the national military and Angolan Ministry of Health, and the US Africa Command.		A total of 44 Angolan classroom participants completed the course and the surveys, in addition to 4 additional full time classroom participants including 3 medical providers from the Serbian Armed Forces and 1 from the South African Armed Forces
	Rapid response teams' initiative: Critical role and impact on national and eastern mediterranean regional emergency management capacity building	Rawan Araj, MPH, Ali Odatallah, MD, [...], and Sultan Alqasrawi, MD	To describe the rapid response teams' initatives at two levels in the Eastern Mediterranean region (EMR).	Survey (report)	2019	Eastern Mediterranean region (EMR)	Rapid response team (RRT)	The aim of this the RRT initiative is to increase the alert, investigation, and response capacity of the countries’ public health workforce. Also, the aim is to enhance internal expertise in emergency preparedness and response operation, and enhance disease surveillance, outbreak investigation, and public health responses to disasters and disease outbreaks in the EMR.	Multistage collaborative project developed by the Global Health Development (GHD) and the Eastern Mediterranean Public Health Network (EMPHNET)	The Global Health Development and the Eastern Mediterranean Public Health Network (EMPHNET) implemented RRTs	EMPHNET conducted this initiative at two levels: 1) The first was a basic regional RRT course (July 2012), an introductory course for the selected candidates to provide insight and to improve the knowledge and skills needed to be part of an RRT. The course was designed to allow the facilitators and selection committee to select 15 to 20 potential candidates for the advanced RRT course. 2) The sec…	The RRT trainings address issues related to the composition of an outbreak team, intersectoral coordination, IHR, surveillance systems, outbreak investigation and control measures, risk assessment, risk communication, role of the laboratory in outbreak investigation, biosafety and biosecurity, data management and report writing, and soft skills, among other topics.	Yes			Yes			Yes	Yes	Yes			To sustain the capacity developed by RRT, the RRTs will need to be continuously involved with the activities of public health stakeholders by engaging in various efforts such as outbreak investigations or even simulation exercises.		Initiative	Pretest and posttest assessments of course participants	1) Basic course outcomes: Based on the postworkshop satisfaction survey of the basic course, the participants’ grading of the workshop showed a high level of satisfaction. More than 95% of the participants strongly agreed that the workshop met their expectations. 19 participants scored at least 72% on the posttest and, therefore, they were qualified for the more extensive and advanced training. 2…	Graduates of the Field Epidemiology Training Program and the Public Health Empowerment Program.	CDC and WHO	650 health staff from 12 countries trained
	The containment scouts: First insights into an initiative to increase the public health workforce for contact tracing during the covid-19 pandemic in Germany	Said D., Brinkwirth S., Taylor A., Markwart R., Eckmanns T.	To describe the concept and processes of the evolving Containment Scout Initiative (CSI) in addition to the outcomes from the conducted surveys during the first phase (March 2020 to October 2020) in the area of the workforce capacity challenges experienced during the COVID-19 pandemic	Descriptive review	Implemented in 2020 2021	Germany	Containment Scout Initiative (CSI)	To tackle the public health workforce capacity challenge in contact tracing services in Germany.	Robert Koch Institute (RKI)	Robert Koch Institute, the German national public health authority, that conducts international contact tracing, and almost 380 local public health authorities who are responsible for contact tracing within Germany	recruit, train, deploy, and support qualified staff to local health authorities in urgent need of additional staff during the COVID-19 pandemic.	1) Introduction to infectious disease epidemiology, 2) COVID-19-related outbreak investigations and contact tracing, 3) Reporting software, and 4) Introduction to the public health system in Germany				Yes	Yes								unable to assess the difference in performance after training between CSs with a health-related background and those without	Initiative			national	German Federal Ministry of Health	Applicants applicability was evaluated based on professional backgrounds, which were grouped into four categories. The intention was to recruit people with a medical or health-related background (termed category 1 and 2, respectively). The suitability of applicants was also evaluated by their level of motivation, communication skills, stress tolerance, and ability to work in a team.	500 regular CSs, 30 mobile Containment Scouts (mCSs) positions
	An Academic–Health Department Community Partnership to Expand Disease Investigation and Contact Tracing Capacity and Efficiency During the COVID-19 Pandemic	kendall A. Leser, PhD; M. Cameron Hay, PhD; Brian Henebry, MS; John Virden, MS, MA; Mita Patel, MS, BSN; Jordan Luttrell-Freeman, MPH; Jennifer Bailer, MS, RN	To describe a partnership between local public health and academia to develop an innovative disease investigation and contact tracing program to slow the spread of SARS-CoV-2 in a community	Descriptive review	2022	USA	The disease investigation and contact tracing program	Initative to improve caapcity building of contact tracers	Butler County General Health District contracted with Miami University to provide contact tracing services on the county's behalf.		The hired contact tracers completed 11 hours of online training consisted of interviewing techniques and practice sessions, Health Insurance Portability and Accountability Act (HIPAA) certification, and training on using required technology (eg, call center, cloud-based system), as well as completing the Johns Hopkins Contact Tracing for COVID-19 certification program.	Contact tracing					Yes									Initiative		Through this program, a total of 108 university students gained paid, real-world work experience and transferable skills that will help them become more well-rounded when they enter the workforce or attend graduate or professional school. Contact tracers obtained interviewing and data collection skills and gained experience working with community residents from diverse racial, cultural, socioecon…		Butler County General Health District obtained funding from the state department of health for contact tracing and contracted with Miami University to provide contact tracing services on the county’s behalf.		108 contact tracers
